# Supplementary material for: Differential MicroRNA Expression Involved in Endometrial Receptivity of Goats
Source: Biomolecules. 2021 Mar 22;11(3):472. doi: 10.3390/biom11030472 (PMC8004627; doi:10.3390/biom11030472)
Supplement: Supplementary file 1 [file biomolecules-11-00472-s001.zip]

Archive with 9 entries (9 files):
- Supplementary Figure S1.pdf
- Supplementary Figure S2.tif
- Supplementary Table S1.xlsx
- Supplementary Table S2.xlsx
- Supplementary Table S3.xlsx
- Supplementary Table S4.xlsx
- Supplementary Table S5.xlsx
- Supplementary Table S6.xlsx
- Supplementary Table S7.xlsx
