# Supplementary material for: Differential MicroRNA Expression Involved in Endometrial Receptivity of Goats
Source: Biomolecules. 2021 Mar 22;11(3):472. doi: 10.3390/biom11030472 (PMC8004627; doi:10.3390/biom11030472)
Supplement: Supplementary file 1 [file biomolecules-11-00472-s001.zip › Supplementary Table S1.xlsx]

## Sheet: Supplementary Table S1
Supplementary Table S1. Primers used for the miRNAs validation by RT-qPCR
Name	Sequence (5'®3')	Tm(°C)	Accession number
chi-miR-483	ACTCCTCTCCTCCCGTCTTCT	60	MIMAT0036243
chi-miR-34b-3p	ATCACTAGTTCCACTGCCATC	60	MIMAT0036168
chi-miR-106a-5p	AAGTGCTTACAGTGCAGGTAGC	60	MIMAT0035906
chi-miR-133a-3p	TTTGGTCCCCTTCAACCAGCT	60	MIMAT0035948
chi-miR-182	GCTGGCAATGGTAGAACTCAC	60	MIMAT0036006
chi-miR-338-3p	GCTCCAGCATCAGTGATTTTG	60	MIMAT0036150
chi-miR-143-3p	TGAGATGAAGCACTGTAGCTCG	60	MIMAT0035964
chi-miR-490	CAACCTGGAGGACTCCATGCT	60	MIMAT0036250
U6	CTCGCTTCGGCAGCACA	60
