# Supplementary material for: Differential MicroRNA Expression Involved in Endometrial Receptivity of Goats
Source: Biomolecules. 2021 Mar 22;11(3):472. doi: 10.3390/biom11030472 (PMC8004627; doi:10.3390/biom11030472)
Supplement: Supplementary file 1 [file biomolecules-11-00472-s001.zip › Supplementary Table S2.xlsx]

## Sheet: Sheet1
Supplementary Table S2 Classification of small RNAs sequences obtained from individual C16 and P16 endometrial samples
Types	P16_1	P16_1(percent)	P16_2	P16_2(percent)	P16_3	P16_3(percent)	C16_1	C16_1(percent)	C16_2	C16_2(percent)	C16_3	C16_3(percent)
total	11752808	1	13720714	1	10945035	1	11353219	1	11761210	1	10300153	1
known_miRNA	7455279	0.6343	8408945	0.6129	6636230	0.6063	7561556	0.666	7743901	0.6584	6667699	0.6473
rRNA	217534	0.0185	465297	0.0339	367283	0.0336	154909	0.0136	172683	0.0147	160120	0.0155
tRNA	44023	0.0037	70710	0.0052	79539	0.0073	90465	0.008	73506	0.0062	103199	0.01
snRNA	2317	0.0002	5605	0.0004	4416	0.0004	1746	0.0002	1935	0.0002	1796	0.0002
snoRNA	275914	0.0235	244545	0.0178	213794	0.0195	132830	0.0117	151334	0.0129	162203	0.0157
repeat	24088	0.002	41315	0.003	33868	0.0031	18323	0.0016	23970	0.002	19786	0.0019
novel_miRNA	2280	0.0002	4846	0.0004	3632	0.0003	4737	0.0004	4352	0.0004	4307	0.0004
exon:+	40726	0.0035	75757	0.0055	59961	0.0055	34997	0.0031	39861	0.0034	36375	0.0035
exon:-	2905	0.0002	5730	0.0004	4354	0.0004	3391	0.0003	3406	0.0003	3021	0.0003
intron:+	81435	0.0069	111451	0.0081	91270	0.0083	60253	0.0053	66794	0.0057	59827	0.0058
intron:-	4993	0.0004	4763	0.0003	5130	0.0005	13110	0.0012	14438	0.0012	20643	0.002
other	3601314	0.3064	4281750	0.3121	3445558	0.3148	3276902	0.2886	3465030	0.2946	3061177	0.2972
