# Supplementary material for: Differential MicroRNA Expression Involved in Endometrial Receptivity of Goats
Source: Biomolecules. 2021 Mar 22;11(3):472. doi: 10.3390/biom11030472 (PMC8004627; doi:10.3390/biom11030472)
Supplement: Supplementary file 1 [file biomolecules-11-00472-s001.zip › Supplementary Table S3.xlsx]

## Sheet: Supplementary Table S3
Supplementary Table S3. TPM values of identified miRNAs in the endometrium of pregnancy goats and that of non-pregnancy goats
	C16_1_TPM	C16_2_TPM	C16_3_TPM	P16_1_TPM	P16_2_TPM	P16_3_TPM
chi-let-7a-3p	12.3632	6.48368	6.02913	9.95686	8.83711	7.71343
chi-let-7a-5p	4924.43	4763.04	7250.02	9790.02	6508.41	7096.2
chi-let-7b-3p	4.65283	2.59347	2.11019	3.63291	5.13508	2.57114
chi-let-7b-5p	4066.44	3876.98	6951.13	7679.3	5536.69	5441.14
chi-let-7c-3p	2.39289	0.648368	0.602913	1.48007	1.79131	0.907462
chi-let-7c-5p	4594.74	4210.11	6295.16	7517.43	5867.6	6618.12
chi-let-7d-3p	4.25402	5.05727	4.06966	12.3788	9.43422	7.56219
chi-let-7d-5p	60.088	64.8368	89.2311	205.461	89.2071	96.6447
chi-let-7e-3p	2.7917	4.01988	2.11019	6.59306	3.10493	2.57114
chi-let-7e-5p	331.149	329.112	480.371	612.482	437.676	387.486
chi-let-7f-3p	0.531752	0.518694	0.452185	0.538209	0.238841	0.151244
chi-let-7f-5p	6711.64	6580.55	10538.8	15518.7	9751.28	11140
chi-let-7g-3p	3.05758	1.29674	1.0551	1.48007	0.716523	0.604975
chi-let-7g-5p	7035.88	7277.02	9671.32	14432.5	8746.59	9968.02
chi-let-7i-3p	6.38103	4.27923	2.11019	0.538209	3.10493	1.81492
chi-let-7i-5p	9711.53	9252.86	8690.84	13547.1	8620.01	10586.5
chi-miR-1	132.406	266.609	1168.9	9011.1	11320.1	1417.15
chi-miR-100-3p	0.398814	0.648368	0.452185	0.403657	0.477682	0.151244
chi-miR-100-5p	2228.84	1610.81	1983.73	3967.81	2963.54	2173.67
chi-miR-101-3p	3164.72	2903.65	2508.42	2627.67	3011.78	3097.62
chi-miR-101-5p	0.797628	0	0.753641	1.34552	0.477682	0.907462
chi-miR-103-3p	779.682	763.518	1076.35	985.729	712.104	718.71
chi-miR-103-5p	0.66469	0	0.150728	0.134552	0	0.151244
chi-miR-105a	1.86113	1.42641	1.35655	1.21097	1.31362	1.20995
chi-miR-105b-5p	0.265876	0	0.150728	0	0.11942	0
chi-miR-106a-5p	9.57154	11.2816	16.5801	3.22925	0.597102	2.72239
chi-miR-106b-3p	77.6358	93.2353	99.4806	94.9939	51.4702	55.3552
chi-miR-106b-5p	86.2768	76.1184	81.3932	67.007	55.8888	66.2447
chi-miR-107-3p	73.5148	58.8718	65.8682	30.1397	41.4389	39.0209
chi-miR-10a-3p	13.9585	16.2092	21.5541	21.932	16.2412	18.3005
chi-miR-10a-5p	3036.84	2467.04	4476.78	7582.15	5381.68	4786.41
chi-miR-10b-3p	63.0127	56.019	46.2735	30.8125	48.007	58.6826
chi-miR-10b-5p	16699.7	14285	15973.3	22908	19571.2	19023.4
chi-miR-1185-3p	1.46232	1.29674	0.452185	0	0.238841	0.453731
chi-miR-1185-5p	0.531752	0.389021	0.150728	0.672761	0.477682	0.302487
chi-miR-1197-3p	0.265876	0.778041	0.301456	0	0.597102	0.604975
chi-miR-122	1.7282	1.42641	1.80874	9.2841	0.238841	4.08358
chi-miR-1224	0.132938	0.389021	0	0.538209	0.11942	0
chi-miR-1248-5p	2.65876	0.648368	1.50728	2.28739	1.79131	2.87363
chi-miR-124a	0.265876	0	0.150728	0.134552	0	0
chi-miR-125a-3p	2.25995	1.9451	2.11019	3.76746	1.1942	1.81492
chi-miR-125a-5p	514.736	401.21	385.864	570.098	473.86	389.15
chi-miR-125b-3p	136.394	108.796	119.527	112.486	141.394	134.002
chi-miR-125b-5p	4355.85	3438.42	3606.93	3705.03	4165.5	3500.99
chi-miR-126-3p	20548.6	19336.1	18488.8	20138.7	15569.2	16325.4
chi-miR-126-5p	166.173	156.257	179.065	183.529	136.378	190.87
chi-miR-1271-3p	0.265876	0.389021	0	0.134552	0.358261	0.756219
chi-miR-1271-5p	86.4098	42.6626	28.7891	21.7975	35.7067	50.5154
chi-miR-127-3p	1465.51	1171.73	1213.06	596.604	990.831	889.918
chi-miR-127-5p	33.3675	21.0071	9.49587	4.70933	10.2702	14.6706
chi-miR-128-3p	231.578	213.183	225.942	140.607	182.355	202.213
chi-miR-128-5p	0.132938	0.129674	0.452185	0.269104	0.11942	0.302487
chi-miR-129-3p	0.797628	1.16706	1.0551	1.07642	1.43305	0.907462
chi-miR-129-5p	75.6418	76.2481	62.1	48.5733	66.2784	74.8656
chi-miR-1296	4.78577	3.50119	4.37112	3.0947	2.14957	3.32736
chi-miR-1306-3p	1.99407	3.50119	3.46675	3.0947	1.1942	1.66368
chi-miR-1306-5p	3.32345	1.16706	1.65801	2.15284	0.597102	0.453731
chi-miR-1307-3p	76.8382	62.6323	57.2767	24.0848	33.5571	27.2239
chi-miR-1307-5p	8.3751	9.20682	3.7682	3.0947	4.41856	4.68856
chi-miR-130a-3p	38.685	36.568	24.7194	23.8157	23.7647	27.3751
chi-miR-130a-5p	0.66469	0.778041	1.65801	0.269104	0.597102	0.756219
chi-miR-130b-3p	1.0635	1.16706	2.26092	0.403657	0.477682	0.453731
chi-miR-130b-5p	10.635	13.097	12.209	7.40037	2.98551	4.38607
chi-miR-133a-3p	3.8552	6.61335	23.8151	130.516	169.696	24.3502
chi-miR-133a-5p	0.398814	0.518694	1.95947	4.70933	3.94087	1.20995
chi-miR-133b	0	0.129674	0.301456	3.49836	8.12059	0.604975
chi-miR-134	3.45639	4.01988	4.52185	1.07642	3.22435	1.20995
chi-miR-1343	6.24809	7.39139	6.17985	4.70933	6.32928	2.4199
chi-miR-135a	37.8874	36.1789	42.2039	44.6713	65.2036	63.5224
chi-miR-135b-3p	0.132938	0.259347	0.602913	0	0	0
chi-miR-135b-5p	7.97628	7.00237	7.23495	1.21097	2.50783	2.4199
chi-miR-136-3p	80.0287	52.6475	30.4471	16.4154	30.8105	44.3144
chi-miR-136-5p	210.84	241.193	145.905	86.7862	61.7404	121.146
chi-miR-137	0.66469	0.518694	0.301456	0.134552	0.11942	0
chi-miR-1388-3p	8.3751	5.83531	7.98859	4.57477	7.40407	8.16716
chi-miR-1388-5p	20.3395	12.708	14.7714	8.07313	12.4197	12.2507
chi-miR-140-3p	594.233	468.64	664.56	1366.24	617.762	552.191
chi-miR-140-5p	177.738	170.91	176.804	275.428	153.575	196.768
chi-miR-141	338.859	302.269	328.135	108.449	287.684	306.722
chi-miR-143-3p	37362.5	39148.8	63453.5	181610	80371.3	70929.4
chi-miR-143-5p	144.504	187.897	333.411	905.133	379.757	352.549
chi-miR-144-3p	0.398814	0.648368	0.452185	0.269104	0.477682	0.907462
chi-miR-144-5p	1.59526	1.29674	0.452185	1.48007	2.74667	1.51244
chi-miR-145-3p	165.508	155.219	266.94	715.818	324.824	325.628
chi-miR-145-5p	760.672	903.176	1709.71	5267.72	2098.58	1733.1
chi-miR-1468-5p	113.662	144.327	165.349	279.734	99.7161	102.241
chi-miR-146a	52.7764	48.7573	53.207	57.7229	32.0047	53.994
chi-miR-146b-3p	0.398814	0.259347	0	0.538209	0.11942	0
chi-miR-146b-5p	33.1016	22.6929	35.2704	44.6713	52.9033	19.3592
chi-miR-147-3p	8.90685	8.68813	7.23495	7.80403	6.32928	6.04975
chi-miR-147-5p	0.797628	1.55608	1.50728	0.672761	0.955364	0.907462
chi-miR-148a-3p	436144	516654	457721	236718	420477	419739
chi-miR-148a-5p	116.188	124.098	122.241	40.6348	91.8343	89.99
chi-miR-148b-3p	512.476	394.726	482.782	390.47	479.831	457.815
chi-miR-148b-5p	17.9466	21.1368	20.1976	20.9901	13.3751	20.8716
chi-miR-150	22.5995	23.8599	31.8036	36.06	17.4354	23.4428
chi-miR-151-3p	3931.51	5080.09	4490.8	8759.35	3566.13	3354.89
chi-miR-151-5p	55.0364	49.9243	56.3723	72.5236	50.5149	50.2129
chi-miR-153	6.11515	3.50119	2.56238	0	1.91073	2.26866
chi-miR-154a-3p	0.398814	0.648368	0.904369	0.538209	0.477682	0.907462
chi-miR-154a-5p	0.132938	0	0	0	0	0
chi-miR-154b-3p	0.398814	0.259347	0.452185	0.134552	0.238841	0.302487
chi-miR-154b-5p	5.31752	8.68813	9.34515	2.8256	4.17972	5.29353
chi-miR-155-3p	0.265876	0	0	0	0	0
chi-miR-155-5p	34.9627	42.6626	50.0418	199.406	72.2494	82.4278
chi-miR-15a-5p	3.05758	2.85282	2.56238	6.59306	2.38841	4.08358
chi-miR-15b-3p	1.7282	0.907715	1.20583	0.538209	0.358261	0.756219
chi-miR-15b-5p	11.0339	13.2267	19.2932	18.1645	10.9867	11.797
chi-miR-16a-3p	0.265876	0	0.301456	0	0	0.151244
chi-miR-16a-5p	175.478	166.89	252.771	729.542	280.638	293.715
chi-miR-16b-3p	0.531752	0.518694	0.301456	0.269104	0.597102	0.151244
chi-miR-16b-5p	81.8899	84.4175	136.861	319.831	92.0732	109.047
chi-miR-17-3p	1.7282	0.907715	1.20583	0.538209	1.1942	0.907462
chi-miR-17-5p	105.819	106.203	162.937	83.1533	51.8285	65.6398
chi-miR-1814	0.398814	0.389021	1.0551	0.672761	0.716523	0.604975
chi-miR-181b-3p	0.66469	0.389021	0.301456	0.134552	0	0.453731
chi-miR-181b-5p	148.625	127.858	138.067	55.4355	116.554	130.675
chi-miR-181c-3p	4.38696	3.89021	5.8784	1.21097	1.91073	1.36119
chi-miR-181c-5p	10.635	7.00237	7.68714	2.42194	5.8516	8.3184
chi-miR-181d	55.0364	47.0715	66.0189	26.3722	43.9467	43.1045
chi-miR-182	155.006	191.787	337.631	76.1565	69.025	69.2696
chi-miR-183	95.8484	113.853	190.37	41.9803	33.4377	45.3731
chi-miR-1839	0.132938	0.389021	0.150728	0.269104	0.238841	0.151244
chi-miR-184	1.0635	0.259347	0.301456	0.672761	0.716523	1.36119
chi-miR-186-3p	0.132938	0	0	0	0	0
chi-miR-186-5p	733.021	604.149	570.506	645.716	640.332	733.23
chi-miR-187	16.7502	18.8027	32.708	8.47679	12.3003	9.52835
chi-miR-188-5p	6.51397	6.8727	3.61748	0.672761	2.14957	1.81492
chi-miR-18a-3p	0.797628	0.518694	1.0551	0.538209	0.358261	0
chi-miR-18a-5p	5.05165	3.37151	4.8233	2.01828	2.38841	1.81492
chi-miR-18b-5p	0.265876	0.129674	0.150728	0	0	0.151244
chi-miR-190a-3p	0.265876	0	0.150728	0	0.11942	0.151244
chi-miR-190a-5p	4.38696	3.76053	7.08422	3.3638	5.73218	6.80597
chi-miR-190b	0.132938	0.129674	0.150728	0.807313	0.955364	0.453731
chi-miR-191-3p	3.72227	3.50119	5.27549	2.69104	2.26899	1.96617
chi-miR-191-5p	970.581	928.203	1404.03	1479	977.695	1086.08
chi-miR-192-5p	211.239	158.591	182.08	247.845	170.532	183.307
chi-miR-193a	10.768	8.94748	9.34515	10.226	9.3148	7.41094
chi-miR-193b-3p	10.9009	9.3365	9.34515	10.226	9.55364	7.56219
chi-miR-193b-5p	0.66469	0.259347	0.904369	5.11298	0.716523	0.604975
chi-miR-194	153.676	126.172	161.731	226.317	139.722	150.034
chi-miR-195-3p	149.024	150.162	155.853	275.294	150.709	146.253
chi-miR-195-5p	11.5656	6.48368	6.17985	5.24754	7.04581	5.59602
chi-miR-196a	2.25995	2.98249	0.452185	9.015	1.55247	1.66368
chi-miR-196b	469.006	446.596	330.999	299.11	331.869	416.828
chi-miR-197-3p	15.5538	15.8202	18.6903	28.7942	19.585	14.9731
chi-miR-197-5p	0.132938	0	0	0	0	0
chi-miR-199a-3p	6737.97	7299.2	6208.79	6118.36	6918.15	7928.5
chi-miR-199a-5p	3005.07	1918.78	1174.32	752.012	1368.68	1565.98
chi-miR-199b-5p	2765.25	2555.35	2285.34	1413.74	2640.74	2973.45
chi-miR-19a	9.30567	9.72552	10.2495	6.32395	6.56812	10.2846
chi-miR-19b-3p	65.8044	71.5798	68.1291	60.0103	66.3978	86.0577
chi-miR-19b-5p	0.398814	0.259347	0.452185	0.538209	0.238841	0.151244
chi-miR-200a	5862.44	4712.08	6191.16	3232.35	6147.29	6187.38
chi-miR-200b	3433.66	3826.41	6057.77	4257.37	4655.13	4201.25
chi-miR-200c	377.411	348.563	574.425	289.018	365.665	357.238
chi-miR-202-5p	0.930567	0.518694	0.301456	2.55649	0.716523	0.604975
chi-miR-204-3p	7.17866	9.07715	10.551	1.48007	5.37392	4.38607
chi-miR-204-5p	172.155	171.558	233.327	124.461	173.04	147.614
chi-miR-206	4.78577	1.29674	4.22039	22.8739	1.07478	2.4199
chi-miR-208b	0	0	0	0	5.37392	0
chi-miR-20a-3p	1.19644	0.907715	1.0551	0.403657	0.358261	1.05871
chi-miR-20a-5p	173.883	184.655	290.453	169.536	98.0442	133.094
chi-miR-20b	0.531752	0.518694	0.904369	0.807313	0.358261	0.302487
chi-miR-211	1.7282	2.07478	2.56238	3.76746	2.74667	2.87363
chi-miR-21-3p	2.92464	3.37151	0.753641	0	0.597102	0.604975
chi-miR-214-3p	170.427	172.207	178.311	193.082	144.26	122.507
chi-miR-214-5p	275.714	289.431	223.982	173.303	169.338	214.766
chi-miR-215-5p	1.7282	1.03739	1.80874	1.48007	1.1942	0.907462
chi-miR-21-5p	45151	36093.5	35315.9	30876.1	36172.6	46478.1
chi-miR-216b	0.66469	0.907715	2.11019	0.672761	0.238841	0.151244
chi-miR-217-3p	0	0	0.150728	0	0	0
chi-miR-217-5p	0.132938	0.129674	0	0.538209	0.358261	0
chi-miR-218	2994.56	2630.82	2446.32	3379.95	1477.83	2096.54
chi-miR-219	0.132938	0	0	0	0	0
chi-miR-221-3p	145.567	153.534	179.969	134.014	156.202	179.98
chi-miR-221-5p	32.5698	33.5855	39.3401	27.045	36.7815	44.9194
chi-miR-222-3p	71.5207	64.5774	73.4046	80.3277	67.7114	71.0845
chi-miR-223-3p	0.265876	0.389021	0.150728	2.15284	0.597102	1.81492
chi-miR-223-5p	0.531752	0.778041	0.602913	0.807313	0.11942	0.756219
chi-miR-22-3p	425.003	393.041	376.218	281.08	366.024	381.134
chi-miR-224-3p	0.265876	0.129674	0	0.269104	0.11942	0.453731
chi-miR-224-5p	141.047	168.705	190.52	440.793	189.162	204.33
chi-miR-22-5p	41.8755	31.381	25.4731	34.1763	33.4377	27.3751
chi-miR-2284e	0	0	0	0.134552	0.358261	0
chi-miR-2318	0.398814	0.129674	0.150728	0	0.238841	0.151244
chi-miR-2331	0.398814	0.259347	0.452185	0.403657	0.11942	0
chi-miR-2332	0.132938	0.129674	0	0.269104	0.477682	0.302487
chi-miR-2335	0.132938	0	0	0	0	0
chi-miR-23a	248.727	258.31	381.493	1428.94	281.713	310.957
chi-miR-23b-3p	285.95	319.386	539.758	3101.43	377.249	410.324
chi-miR-23b-5p	0.398814	0.778041	0.150728	0.269104	0.358261	0
chi-miR-2404	0.132938	0.129674	0.301456	0.672761	0	0
chi-miR-2411-3p	0.132938	0.518694	0.150728	0.807313	0.358261	0.151244
chi-miR-2411-5p	1.86113	2.07478	2.41165	2.69104	2.38841	3.32736
chi-miR-2432	0.132938	0.259347	0	0.269104	0.358261	0.604975
chi-miR-24-3p	2598.67	2289.52	2967.08	4564.15	2088.07	2355.17
chi-miR-24-5p	77.9017	85.3252	100.234	146.527	63.4123	77.588
chi-miR-2483-3p	1.7282	1.16706	1.80874	1.07642	1.55247	2.26866
chi-miR-2483-5p	7.04572	6.48368	9.79733	2.55649	6.20986	4.68856
chi-miR-25-3p	503.968	483.942	647.98	853.061	474.457	470.217
chi-miR-25-5p	0.531752	1.16706	1.20583	1.34552	0.238841	0.453731
chi-miR-26a-3p	3.45639	3.37151	4.06966	4.03657	2.74667	2.87363
chi-miR-26a-5p	34322.8	27469.1	38089.5	86290.3	34213.1	38636
chi-miR-26b-3p	0.797628	0.389021	0.452185	0.941865	0.716523	0.453731
chi-miR-26b-5p	1449.56	1276.51	1589.88	5098.99	1881.35	2191.98
chi-miR-27a-3p	1333.63	974.627	1009.58	1361.67	1004.33	1171.08
chi-miR-27a-5p	12.2303	7.65074	9.34515	13.4552	9.9119	13.7632
chi-miR-27b-3p	4534.25	3666.13	5603.62	10857.6	6156	6073.95
chi-miR-27b-5p	2.39289	4.53858	4.52185	8.47679	6.56812	4.23482
chi-miR-28-3p	74.7112	80.0086	126.159	486.137	106.404	93.6199
chi-miR-28-5p	65.9373	62.373	81.9961	158.906	70.2192	83.9403
chi-miR-296-3p	5.84928	5.83531	3.01456	0.807313	3.22435	1.51244
chi-miR-29a-3p	1194.58	936.632	897.888	891.139	1030	1128.13
chi-miR-29a-5p	9.57154	14.0047	20.499	28.1214	11.3449	15.2756
chi-miR-29b-3p	190.234	145.364	128.571	197.523	132.915	183.459
chi-miR-29b-5p	0.398814	0.518694	2.26092	1.48007	0.955364	0.907462
chi-miR-29c-5p	35.0957	40.5878	47.0272	100.376	47.6488	56.4139
chi-miR-301a-3p	1.86113	0.778041	0.301456	0.538209	0.477682	0.604975
chi-miR-301a-5p	2.52582	2.33412	1.95947	0.941865	1.07478	1.20995
chi-miR-301b	1.0635	0.518694	0.301456	0.134552	0.238841	0.151244
chi-miR-30a-3p	79.364	85.0659	126.762	145.047	106.762	85.4527
chi-miR-30a-5p	3191.84	2024.85	2101.45	1714.06	2156.49	1987.8
chi-miR-30b-3p	1.99407	1.9451	3.46675	0.807313	3.34377	2.11741
chi-miR-30b-5p	163.381	143.808	205.141	219.858	329.242	222.177
chi-miR-30c-3p	1.86113	1.68576	2.26092	2.01828	0.835943	1.20995
chi-miR-30c-5p	636.906	531.273	678.126	646.389	657.529	511.809
chi-miR-30d-3p	10.1033	8.55846	7.68714	8.20768	8.35943	7.86467
chi-miR-30e-3p	141.579	151.588	148.919	255.246	180.325	130.07
chi-miR-30e-5p	857.849	488.351	359.034	220.8	372.353	424.995
chi-miR-30f-3p	2.52582	3.50119	2.86384	2.42194	4.41856	2.11741
chi-miR-30f-5p	91.4614	89.9935	136.258	137.243	97.3277	77.4368
chi-miR-320-3p	350.558	354.268	391.14	769.235	330.675	303.849
chi-miR-323a-3p	2.52582	1.29674	1.50728	1.61463	2.14957	1.96617
chi-miR-323b	1.19644	1.42641	0.602913	0.403657	0.11942	0.151244
chi-miR-324-3p	0	0	0	0.134552	0	0
chi-miR-324-5p	1.19644	1.29674	0.753641	1.07642	1.1942	0.907462
chi-miR-326-3p	0.930567	0.518694	0.753641	0.807313	0.955364	1.36119
chi-miR-326-5p	0.398814	0	0	0	0	0
chi-miR-328-3p	78.6993	69.505	68.8828	91.4955	69.9804	53.8428
chi-miR-329a-3p	0.265876	0.518694	0.150728	0	0	0.151244
chi-miR-329b-3p	17.6808	7.78041	12.0583	5.65119	9.67306	9.52835
chi-miR-330-3p	8.3751	9.07715	8.59151	4.84388	5.2545	4.68856
chi-miR-330-5p	40.0144	36.6976	32.1051	25.2958	24.0035	21.7791
chi-miR-331-3p	8.64098	7.13205	8.29005	5.11298	9.43422	6.04975
chi-miR-331-5p	70.0584	59.5202	52.6041	43.0567	43.1108	47.188
chi-miR-335-3p	13.0279	14.9125	21.5541	43.3258	10.1507	13.4607
chi-miR-335-5p	9.4386	9.20682	15.9772	29.4669	11.4644	9.6796
chi-miR-338-3p	2.7917	4.9276	5.27549	13.4552	7.04581	11.0408
chi-miR-338-5p	1.32938	1.29674	2.86384	14.6662	2.74667	4.08358
chi-miR-33a-3p	0.66469	0.518694	0.452185	1.61463	0.477682	0.151244
chi-miR-33a-5p	1.19644	0.518694	0.301456	0.672761	0.11942	0.453731
chi-miR-33b-3p	0.132938	0.389021	0.301456	0.269104	0	0.151244
chi-miR-340-3p	33.2345	41.4955	48.233	53.5518	31.7658	29.0388
chi-miR-340-5p	213.897	202.42	198.66	132.13	174.115	200.247
chi-miR-342-3p	176.409	224.206	256.389	592.568	249.947	260.139
chi-miR-342-5p	0.531752	0.518694	0.904369	1.61463	0.955364	1.20995
chi-miR-3431-3p	21.536	27.8798	40.2444	94.052	32.2435	40.5333
chi-miR-3431-5p	181.726	151.459	102.797	118.002	103.179	114.189
chi-miR-3432-3p	0.398814	0.129674	0.753641	1.74918	0.835943	0.756219
chi-miR-3432-5p	34.0321	29.1766	36.4762	112.755	26.1531	33.7273
chi-miR-345-3p	3.58933	3.11217	3.7682	5.38209	2.98551	4.08358
chi-miR-345-5p	3.45639	3.24184	2.26092	2.28739	1.31362	2.4199
chi-miR-346-5p	0.398814	0.129674	0	0.538209	0	0.604975
chi-miR-34a	54.7705	44.089	32.4066	22.6048	23.8841	33.4249
chi-miR-34b-3p	28.7146	27.2315	44.7663	173.572	125.272	100.577
chi-miR-34b-5p	0.797628	0.648368	0.301456	0	2.86609	2.4199
chi-miR-34c-3p	3.72227	1.42641	3.31602	4.03657	15.4052	8.16716
chi-miR-34c-5p	182.125	110.093	160.073	247.307	536.914	455.546
chi-miR-361-3p	247.398	251.696	328.286	311.757	302.731	246.376
chi-miR-361-5p	70.5901	74.8217	96.3153	118.81	75.3543	79.2517
chi-miR-362-3p	1.32938	1.81543	1.0551	0.807313	1.79131	0.907462
chi-miR-362-5p	27.917	30.992	23.9658	17.4918	21.9734	23.2915
chi-miR-363-3p	2.12701	1.55608	2.56238	1.21097	0.716523	0.907462
chi-miR-363-5p	0	0	0.301456	0	0	0.151244
chi-miR-365-3p	7.97628	9.59585	12.3597	22.4702	13.4945	9.22587
chi-miR-369-3p	29.5123	21.3961	23.5136	17.0881	32.6018	38.8696
chi-miR-369-5p	33.7663	27.1018	30.8993	11.706	23.7647	22.0816
chi-miR-374a-3p	143.839	132.137	113.046	167.787	134.826	149.429
chi-miR-374a-5p	513.806	559.282	496.649	439.717	520.315	548.107
chi-miR-374b-3p	19.276	18.673	12.3597	11.1678	12.3003	15.5781
chi-miR-374b-5p	393.497	342.209	448.416	320.907	431.466	390.058
chi-miR-376a	1.99407	1.16706	0.753641	0.269104	0.835943	0.756219
chi-miR-376b-3p	2.7917	2.20445	1.0551	0.807313	1.1942	1.05871
chi-miR-376b-5p	5.5834	4.4089	2.71311	1.61463	1.67189	2.87363
chi-miR-376c-3p	3.58933	2.4638	1.50728	3.49836	2.98551	3.17612
chi-miR-376d	0.132938	0.907715	0.150728	1.21097	0.716523	1.05871
chi-miR-376e-3p	6.38103	6.48368	5.72767	8.47679	7.40407	8.62089
chi-miR-377	0	0.259347	0.301456	0	0.358261	0.151244
chi-miR-378-3p	180.53	139.788	188.41	523.004	502.282	206.296
chi-miR-378-5p	1.7282	1.9451	2.71311	7.93858	3.22435	2.11741
chi-miR-379-3p	46.5283	43.8297	58.9347	44.5368	24.3618	33.4249
chi-miR-379-5p	915.013	756.645	745.803	518.295	670.068	747.749
chi-miR-380-3p	28.0499	20.2291	23.3629	11.9751	18.8684	21.6279
chi-miR-380-5p	0.66469	0.129674	0.150728	0.134552	0.477682	0.453731
chi-miR-381	74.7112	51.2211	40.9981	17.7609	32.1241	41.4408
chi-miR-382-3p	34.6968	37.4757	37.2299	25.834	40.3641	33.8786
chi-miR-382-5p	35.3615	35.0119	40.0937	23.5466	34.0348	32.0637
chi-miR-383	5.71634	5.44629	4.06966	2.15284	10.9867	10.5871
chi-miR-3955-3p	0.797628	0.778041	0.301456	0	0.835943	1.05871
chi-miR-3955-5p	7.84335	6.74303	5.12476	7.93858	2.86609	4.08358
chi-miR-3958-3p	104.356	76.3777	78.3786	22.8739	66.3978	78.193
chi-miR-3959-3p	20.4725	16.7279	13.4148	6.99671	8.35943	16.6368
chi-miR-3959-5p	219.348	196.844	221.721	112.082	163.964	257.266
chi-miR-409-3p	101.033	85.8439	84.4078	32.158	68.5473	59.59
chi-miR-409-5p	28.5817	35.1415	29.2413	13.1861	17.7936	20.1154
chi-miR-410-3p	11.6986	10.5036	7.23495	1.74918	8.59827	8.77214
chi-miR-411a-3p	37.0897	40.8472	43.1083	24.8922	24.9589	27.3751
chi-miR-411a-5p	1268.89	964.253	823.579	354.814	631.495	719.618
chi-miR-411b-3p	0	0	0	0	0.11942	0
chi-miR-411b-5p	12.4962	8.55846	5.42621	2.96015	8.35943	8.3184
chi-miR-412-3p	0	0	0	0.269104	0	0
chi-miR-412-5p	19.6748	16.9872	12.0583	8.07313	12.3003	11.9483
chi-miR-421-3p	3.05758	2.98249	3.91893	3.3638	2.50783	2.57114
chi-miR-423-3p	262.553	191.398	171.076	108.449	177.698	130.523
chi-miR-423-5p	185.715	205.662	213.883	190.122	198.596	147.311
chi-miR-424-3p	61.0186	68.338	63.3058	47.4969	46.6934	55.9602
chi-miR-424-5p	86.9415	65.3555	37.682	23.2775	44.4244	58.0776
chi-miR-425-3p	2.65876	3.11217	4.37112	2.55649	1.31362	1.51244
chi-miR-425-5p	103.293	169.224	242.522	174.649	104.732	128.103
chi-miR-429	170.427	201.383	316.077	141.145	193.103	198.432
chi-miR-432-3p	0.132938	0	0	0	0	0.151244
chi-miR-432-5p	13.8256	13.2267	16.1279	10.7642	10.3896	12.402
chi-miR-433	3.45639	2.20445	3.46675	3.76746	2.62725	1.96617
chi-miR-449a-3p	0	0.129674	0.150728	0	0	0
chi-miR-449a-5p	5.5834	6.09466	6.78277	6.72761	13.9722	12.5532
chi-miR-449b-5p	0	0.129674	0	0	0	0.151244
chi-miR-449c	0.930567	0.778041	0	0	0.358261	0.151244
chi-miR-450-3p	2.39289	3.76053	0.904369	1.48007	0.716523	2.26866
chi-miR-450-5p	543.85	588.588	510.215	274.621	478.518	633.106
chi-miR-451-3p	0.132938	0	0	0.134552	0	0
chi-miR-451-5p	494.131	669.764	594.472	2386.69	735.869	924.704
chi-miR-454-3p	6.6469	7.00237	13.1134	8.20768	3.94087	4.8398
chi-miR-454-5p	0.132938	0	0	0	0.11942	0
chi-miR-455-3p	39.4826	46.8122	42.5053	36.7327	32.4824	24.199
chi-miR-455-5p	2617.42	2597.36	1982.38	1616.38	1314.94	1868.31
chi-miR-483	15.022	17.2466	33.1602	0.134552	0.238841	0.151244
chi-miR-485-3p	1.7282	1.42641	0.753641	0.807313	2.14957	0.756219
chi-miR-485-5p	9.70448	9.59585	5.72767	5.78574	6.09044	4.8398
chi-miR-487a-3p	0.797628	1.29674	0.301456	0.269104	0.477682	0.756219
chi-miR-487b-3p	21.0042	20.0994	17.7859	13.4552	13.0168	15.5781
chi-miR-490	36.6909	34.4932	20.9512	7.66948	16.0023	13.1582
chi-miR-491-3p	0	0.129674	0.150728	0.538209	0.238841	0
chi-miR-491-5p	4.25402	3.76053	2.56238	1.34552	2.14957	2.72239
chi-miR-493-3p	227.324	190.361	91.9442	65.6615	93.5062	128.103
chi-miR-493-5p	29.1134	30.0843	31.05	37.0019	31.1687	35.996
chi-miR-494	67.0008	49.4056	45.3692	24.0848	49.3206	57.9263
chi-miR-495-3p	173.883	181.154	180.723	76.2911	140.438	172.872
chi-miR-496-3p	0	0	0	0	0.11942	0
chi-miR-497-5p	161.121	130.192	123.899	90.8227	123.72	149.126
chi-miR-499-3p	0.265876	0	0	0	0	0
chi-miR-499-5p	167.502	180.895	149.673	86.7862	476.01	279.196
chi-miR-500-3p	40.5461	27.7501	27.5833	12.5134	23.0481	15.5781
chi-miR-500-5p	9.57154	12.4487	8.74223	6.05485	6.56812	5.74726
chi-miR-502a	0	0.389021	0.602913	0	0	0
chi-miR-502b-3p	0.398814	0.259347	0.452185	0	0.11942	0.302487
chi-miR-502b-5p	2.25995	4.01988	1.95947	2.8256	1.31362	0.907462
chi-miR-504	72.0524	64.0587	51.0968	32.9653	48.9624	45.8268
chi-miR-505-3p	12.4962	12.319	17.9367	13.7243	15.2858	17.2418
chi-miR-532-3p	15.2879	15.1718	8.13932	5.51664	10.1507	9.22587
chi-miR-532-5p	1349.06	1250.96	756.655	517.084	854.812	842.276
chi-miR-542-3p	634.513	713.853	590.101	273.814	403.999	529.051
chi-miR-542-5p	7.31159	6.61335	3.61748	2.01828	2.50783	3.93234
chi-miR-543-3p	64.342	65.4852	60.7435	28.3905	37.1398	40.2308
chi-miR-543-5p	0.398814	0	0	0.134552	0	0
chi-miR-544-5p	3.58933	2.72315	1.35655	0.538209	2.38841	4.08358
chi-miR-545-3p	0.265876	0	0	0	0	0
chi-miR-545-5p	0	0.129674	0.150728	0	0	0
chi-miR-582-5p	1.0635	1.03739	1.95947	0.941865	1.67189	1.05871
chi-miR-592	12.6291	11.1519	9.19442	3.22925	7.04581	8.3184
chi-miR-628-5p	0.66469	0.778041	0.753641	0.538209	1.1942	0.604975
chi-miR-655	4.91871	5.18694	4.97403	6.45851	6.09044	5.59602
chi-miR-656	1.46232	0.518694	0.602913	0.269104	1.43305	0.756219
chi-miR-660	97.4436	64.0587	55.0158	28.256	61.621	65.3373
chi-miR-665	0.265876	0	0	0	0	0
chi-miR-671-3p	3.58933	4.66825	5.57694	4.30567	1.91073	3.02487
chi-miR-671-5p	1.99407	2.4638	2.71311	5.9203	1.07478	1.96617
chi-miR-708-3p	1589.81	1960.02	1238.83	627.282	1365.33	1368.45
chi-miR-708-5p	59.1574	56.6674	39.7922	18.7028	45.2604	50.6666
chi-miR-7-3p	18.8772	15.9499	27.5833	21.1247	16.5994	28.7363
chi-miR-758	10.3692	10.7629	9.04369	2.42194	5.2545	6.95721
chi-miR-7-5p	469.006	513.248	696.364	997.166	599.132	782.081
chi-miR-767	0.132938	0.259347	0.753641	0.403657	0.955364	0
chi-miR-873-5p	0.398814	0.518694	0.452185	2.01828	0.835943	0.604975
chi-miR-874-3p	6.6469	3.89021	6.9335	0.941865	2.38841	2.4199
chi-miR-874-5p	0	0.129674	0.452185	0	0	0
chi-miR-876-3p	0	0.259347	0	0.269104	0.11942	0.302487
chi-miR-876-5p	0	0	0	0	0	0.302487
chi-miR-877-3p	0.132938	0.259347	0.602913	0	0	0.151244
chi-miR-877-5p	2.12701	2.4638	3.61748	1.88373	1.31362	2.57114
chi-miR-92a-3p	289.672	247.288	350.292	187.969	182.833	148.975
chi-miR-92a-5p	0.132938	0.129674	0.602913	0.403657	0.358261	0.151244
chi-miR-93-3p	0.531752	0.259347	0.602913	0.403657	0.358261	0.604975
chi-miR-93-5p	124.164	117.484	193.686	133.341	86.8187	98.1572
chi-miR-9-3p	39.2167	28.7875	35.8733	13.5898	35.7067	34.1811
chi-miR-9-5p	1531.18	1517.18	2052.31	1308.92	1332.49	1310.07
chi-miR-96	159.925	188.286	229.71	39.0201	90.9984	110.559
chi-miR-98-3p	0	0.129674	0.301456	0	0.11942	0.151244
chi-miR-98-5p	170.692	186.211	224.133	255.515	227.974	260.442
chi-miR-99a-3p	22.5995	18.673	12.8119	5.78574	14.211	17.393
chi-miR-99a-5p	279614	225879	226428	227594	246582	245336
chi-miR-99b-3p	21.6689	15.1718	24.8701	24.3539	10.9867	12.7045
chi-miR-99b-5p	749.106	633.326	783.786	1120.01	695.146	473.09
novel_101	10.5021	8.94748	7.08422	12.1097	8.95653	11.4945
novel_102	13.2938	11.5409	12.3597	5.11298	11.3449	12.402
novel_122	8.77391	4.01988	10.0988	3.0947	10.8673	6.50348
novel_131	4.12108	4.4089	8.59151	0.134552	0	0
novel_167	0	0.259347	0	0.269104	0	0.604975
novel_173	2.92464	1.9451	2.26092	1.61463	1.43305	1.51244
novel_181	0.398814	0	0.452185	0.134552	0.716523	0.907462
novel_188	0.398814	0.259347	0.753641	0.134552	0.238841	0
novel_189	0.531752	0	0	0	0.11942	0.151244
novel_199	0	0.389021	0	0	0.11942	0.151244
novel_219	0	0	0.150728	0	0.11942	0
novel_220	0	0	0	0	0.238841	0
novel_222	0	0	0	0.403657	0	0
novel_227	0	0.259347	0	0	0	0
novel_233	0.797628	0.259347	0	0.134552	0.11942	0.756219
novel_235	14.4903	10.3739	8.29005	1.61463	6.56812	7.86467
novel_24	2.65876	3.63086	4.06966	5.78574	5.37392	6.65472
novel_249	0.132938	0	0	0	0	0
novel_256	0.132938	0.129674	0.301456	0.134552	0.477682	0.453731
novel_259	1.0635	0.389021	0.452185	0.134552	0.11942	0
novel_261	280.233	186.6	215.541	66.0651	298.79	250.308
novel_262	0.930567	0.518694	0.301456	0.269104	1.07478	0.756219
novel_271	1.0635	0.907715	0	0.538209	0.477682	0.302487
novel_276	0.531752	0.778041	0.753641	2.15284	0.597102	0.907462
novel_281	0.398814	0.259347	0.301456	0.269104	0.716523	0.453731
novel_284	0	0.518694	0	0	0	0
novel_285	1.19644	1.29674	0.904369	0.134552	0.955364	1.20995
novel_286	0.531752	0.389021	1.0551	0.269104	0.477682	0.453731
novel_287	116.72	174.411	177.256	80.1931	68.4279	94.9811
novel_289	0	0.129674	0	0.134552	0	0
novel_292	0.531752	0.259347	0.150728	0	0.11942	0.302487
novel_295	0.398814	0.389021	0.753641	0.134552	1.07478	1.20995
novel_308	0.531752	0.259347	0	0	0.477682	0.453731
novel_316	0	0	0	0.269104	0	0
novel_326	0.930567	0.389021	1.0551	0.941865	0.835943	0.453731
novel_339	0.797628	0.389021	0.753641	1.07642	0.238841	0.604975
novel_340	0.132938	0.259347	0	0.672761	0.358261	0.453731
novel_342	0.531752	0	0.301456	0	0.11942	0.151244
novel_344	0.132938	0.129674	0	0	0.358261	0.151244
novel_347	2.39289	1.81543	1.35655	0.672761	0.597102	0.302487
novel_354	0	0.259347	0.301456	0.269104	0.11942	0
novel_382	0.265876	0.389021	0.602913	0	0	0.302487
novel_383	0.265876	0.907715	0.753641	0.134552	0.358261	0.453731
novel_385	0.265876	0.129674	0.452185	0.269104	0	0.453731
novel_388	1.19644	0.518694	2.11019	0.269104	0.358261	0.756219
novel_394	7.84335	7.13205	6.78277	5.38209	3.46319	3.32736
novel_396	0.132938	0.259347	0.602913	0.807313	0.238841	0
novel_403	0.265876	0.259347	0	0	0	0.151244
novel_412	0.797628	0.129674	0	0	0.11942	0.151244
novel_414	0.132938	0.129674	0	0.538209	0	0
novel_420	0	0.129674	0	0.269104	0	0.151244
novel_422	0	0	0.301456	0	0.358261	0
novel_425	0.398814	0	0	0	0	0.151244
novel_429	0.265876	0.389021	0.150728	0	0	0
novel_430	0.132938	0.389021	0	0	0	0
novel_432	0	0	0	0.269104	0	0
novel_63	49.1871	48.6276	97.8226	39.5583	66.8755	61.5562
novel_89	10.5021	9.85519	12.3597	20.1828	11.7032	13.007
novel_94	19.9407	19.8401	22.9107	27.045	20.4209	13.007
novel_95	39.3497	24.8973	16.1279	4.30567	21.9734	22.8378
novel_96	0	0.129674	0	0	0.358261	0
