# Supplementary material for: Differential MicroRNA Expression Involved in Endometrial Receptivity of Goats
Source: Biomolecules. 2021 Mar 22;11(3):472. doi: 10.3390/biom11030472 (PMC8004627; doi:10.3390/biom11030472)
Supplement: Supplementary file 1 [file biomolecules-11-00472-s001.zip › Supplementary Table S4.xlsx]

## Sheet: Supplementary Table S4
Supplementary Table S4. Predicted transcription factors of DEMs
seqname	feature	start	end	score	strand	attributes
novel_131	TFBS	89	94	3.63587	+	TF=Ahr::Arnt;sequence=TGGGTG
novel_131	TFBS	99	104	3.63587	+	TF=Ahr::Arnt;sequence=TGGGTG
novel_131	TFBS	187	192	3.63587	+	TF=Ahr::Arnt;sequence=TGCCTG
novel_131	TFBS	520	525	4.41347	+	TF=Ahr::Arnt;sequence=AGTGTG
novel_131	TFBS	537	542	3.63587	+	TF=Ahr::Arnt;sequence=TGCCTG
novel_131	TFBS	711	716	3.63587	+	TF=Ahr::Arnt;sequence=TCCGTG
novel_131	TFBS	798	803	3.63587	+	TF=Ahr::Arnt;sequence=TGCATG
novel_131	TFBS	64	69	3.63587	-	TF=Ahr::Arnt;sequence=TGAGTG
novel_131	TFBS	422	427	3.63587	-	TF=Ahr::Arnt;sequence=TGCATG
novel_131	TFBS	653	658	3.57498	-	TF=Ahr::Arnt;sequence=TGCGGG
novel_131	TFBS	657	662	3.8729	-	TF=Ahr::Arnt;sequence=GTCGTG
novel_131	TFBS	779	784	3.63587	-	TF=Ahr::Arnt;sequence=TGCATG
novel_131	TFBS	978	983	3.57498	-	TF=Ahr::Arnt;sequence=TGCGGG
chi-miR-483	TFBS	106	111	3.8729	+	TF=Ahr::Arnt;sequence=GGTGTG
chi-miR-483	TFBS	110	115	3.63587	+	TF=Ahr::Arnt;sequence=TGAGTG
chi-miR-483	TFBS	112	117	4.41347	+	TF=Ahr::Arnt;sequence=AGTGTG
chi-miR-483	TFBS	116	121	10.4938	+	TF=Ahr::Arnt;sequence=TGCGTG
chi-miR-483	TFBS	130	135	10.044	+	TF=Ahr::Arnt;sequence=CGCGTG
chi-miR-483	TFBS	217	222	5.77103	+	TF=Ahr::Arnt;sequence=CTCGTG
chi-miR-483	TFBS	230	235	3.18606	+	TF=Ahr::Arnt;sequence=CGCCTG
chi-miR-483	TFBS	234	239	3.63587	+	TF=Ahr::Arnt;sequence=TGCCTG
chi-miR-483	TFBS	285	290	3.18606	+	TF=Ahr::Arnt;sequence=CGCCTG
chi-miR-483	TFBS	332	337	3.18606	+	TF=Ahr::Arnt;sequence=CCCGTG
chi-miR-483	TFBS	376	381	8.68649	+	TF=Ahr::Arnt;sequence=AGCGTG
chi-miR-483	TFBS	451	456	3.18606	+	TF=Ahr::Arnt;sequence=CACGTG
chi-miR-483	TFBS	507	512	3.18606	+	TF=Ahr::Arnt;sequence=CACGTG
chi-miR-483	TFBS	746	751	6.22083	+	TF=Ahr::Arnt;sequence=TGCTTG
chi-miR-483	TFBS	763	768	3.18606	+	TF=Ahr::Arnt;sequence=CCCGTG
chi-miR-483	TFBS	841	846	3.8729	+	TF=Ahr::Arnt;sequence=GGCTTG
chi-miR-483	TFBS	856	861	3.18606	+	TF=Ahr::Arnt;sequence=CGGGTG
chi-miR-483	TFBS	967	972	10.044	+	TF=Ahr::Arnt;sequence=CGCGTG
chi-miR-483	TFBS	50	55	4.41347	-	TF=Ahr::Arnt;sequence=ATCGTG
chi-miR-483	TFBS	144	149	5.77103	-	TF=Ahr::Arnt;sequence=CTCGTG
chi-miR-483	TFBS	202	207	4.41347	-	TF=Ahr::Arnt;sequence=AGTGTG
chi-miR-483	TFBS	297	302	5.77103	-	TF=Ahr::Arnt;sequence=CGTGTG
chi-miR-483	TFBS	299	304	3.63587	-	TF=Ahr::Arnt;sequence=TCCGTG
chi-miR-483	TFBS	451	456	3.18606	-	TF=Ahr::Arnt;sequence=CACGTG
chi-miR-483	TFBS	507	512	3.18606	-	TF=Ahr::Arnt;sequence=CACGTG
chi-miR-483	TFBS	547	552	3.18606	-	TF=Ahr::Arnt;sequence=CCCGTG
chi-miR-483	TFBS	615	620	8.14592	-	TF=Ahr::Arnt;sequence=GGCGTG
chi-miR-483	TFBS	621	626	5.77103	-	TF=Ahr::Arnt;sequence=CTCGTG
chi-miR-483	TFBS	715	720	3.8729	-	TF=Ahr::Arnt;sequence=GGTGTG
chi-miR-483	TFBS	717	722	3.63587	-	TF=Ahr::Arnt;sequence=TGGGTG
chi-miR-483	TFBS	938	943	3.63587	-	TF=Ahr::Arnt;sequence=TCCGTG
chi-miR-106a-5p	TFBS	240	245	3.63587	+	TF=Ahr::Arnt;sequence=TGCATG
chi-miR-106a-5p	TFBS	440	445	8.68649	+	TF=Ahr::Arnt;sequence=AGCGTG
chi-miR-106a-5p	TFBS	542	547	6.22083	+	TF=Ahr::Arnt;sequence=TGTGTG
chi-miR-106a-5p	TFBS	846	851	4.41347	+	TF=Ahr::Arnt;sequence=AGCTTG
chi-miR-188-5p	TFBS	108	113	8.68649	+	TF=Ahr::Arnt;sequence=AGCGTG
chi-miR-188-5p	TFBS	363	368	4.41347	+	TF=Ahr::Arnt;sequence=ATCGTG
chi-miR-188-5p	TFBS	495	500	3.63587	+	TF=Ahr::Arnt;sequence=TGCCTG
chi-miR-188-5p	TFBS	700	705	3.63587	+	TF=Ahr::Arnt;sequence=TGAGTG
chi-miR-188-5p	TFBS	744	749	3.8729	+	TF=Ahr::Arnt;sequence=GGCTTG
chi-miR-188-5p	TFBS	852	857	6.22083	+	TF=Ahr::Arnt;sequence=TGTGTG
chi-miR-188-5p	TFBS	854	859	6.22083	+	TF=Ahr::Arnt;sequence=TGTGTG
chi-miR-188-5p	TFBS	972	977	6.22083	+	TF=Ahr::Arnt;sequence=TGCTTG
chi-miR-188-5p	TFBS	618	623	6.22083	-	TF=Ahr::Arnt;sequence=TGTGTG
chi-miR-188-5p	TFBS	620	625	6.22083	-	TF=Ahr::Arnt;sequence=TGTGTG
chi-miR-188-5p	TFBS	622	627	6.22083	-	TF=Ahr::Arnt;sequence=TGTGTG
chi-miR-188-5p	TFBS	624	629	6.22083	-	TF=Ahr::Arnt;sequence=TGTGTG
chi-miR-188-5p	TFBS	626	631	6.22083	-	TF=Ahr::Arnt;sequence=TGTGTG
chi-miR-188-5p	TFBS	628	633	6.22083	-	TF=Ahr::Arnt;sequence=TGTGTG
chi-miR-188-5p	TFBS	640	645	6.22083	-	TF=Ahr::Arnt;sequence=TGTGTG
chi-miR-188-5p	TFBS	642	647	6.22083	-	TF=Ahr::Arnt;sequence=TGTGTG
chi-miR-188-5p	TFBS	644	649	6.22083	-	TF=Ahr::Arnt;sequence=TGTGTG
chi-miR-188-5p	TFBS	646	651	6.22083	-	TF=Ahr::Arnt;sequence=TGTGTG
chi-miR-188-5p	TFBS	648	653	6.22083	-	TF=Ahr::Arnt;sequence=TGTGTG
chi-miR-188-5p	TFBS	650	655	4.41347	-	TF=Ahr::Arnt;sequence=AGTGTG
chi-miR-188-5p	TFBS	735	740	3.8729	-	TF=Ahr::Arnt;sequence=GGTGTG
chi-miR-188-5p	TFBS	737	742	3.63587	-	TF=Ahr::Arnt;sequence=TGGGTG
chi-miR-188-5p	TFBS	783	788	5.77103	-	TF=Ahr::Arnt;sequence=CTCGTG
chi-miR-188-5p	TFBS	795	800	6.22083	-	TF=Ahr::Arnt;sequence=TGTGTG
chi-miR-135b-5p	TFBS	109	114	3.63587	+	TF=Ahr::Arnt;sequence=TGCATG
chi-miR-135b-5p	TFBS	113	118	3.63587	+	TF=Ahr::Arnt;sequence=TGCCTG
chi-miR-135b-5p	TFBS	238	243	3.63587	+	TF=Ahr::Arnt;sequence=TGCCTG
chi-miR-135b-5p	TFBS	464	469	4.41347	+	TF=Ahr::Arnt;sequence=AGTGTG
chi-miR-135b-5p	TFBS	548	553	3.18606	+	TF=Ahr::Arnt;sequence=CCCGTG
chi-miR-135b-5p	TFBS	768	773	6.22083	+	TF=Ahr::Arnt;sequence=TGTGTG
chi-miR-135b-5p	TFBS	904	909	4.41347	+	TF=Ahr::Arnt;sequence=AGTGTG
chi-miR-135b-5p	TFBS	908	913	3.63587	+	TF=Ahr::Arnt;sequence=TGGGTG
chi-miR-135b-5p	TFBS	928	933	3.63587	+	TF=Ahr::Arnt;sequence=TGAGTG
chi-miR-135b-5p	TFBS	932	937	10.4938	+	TF=Ahr::Arnt;sequence=TGCGTG
chi-miR-135b-5p	TFBS	131	136	3.18606	-	TF=Ahr::Arnt;sequence=CCCGTG
chi-miR-135b-5p	TFBS	250	255	6.22083	-	TF=Ahr::Arnt;sequence=TGTGTG
chi-miR-135b-5p	TFBS	418	423	3.63587	-	TF=Ahr::Arnt;sequence=TGGGTG
chi-miR-135b-5p	TFBS	445	450	3.18606	-	TF=Ahr::Arnt;sequence=CGGGTG
chi-miR-135b-5p	TFBS	447	452	3.57498	-	TF=Ahr::Arnt;sequence=TGCGGG
chi-miR-135b-5p	TFBS	746	751	3.8729	-	TF=Ahr::Arnt;sequence=GGTGTG
chi-miR-135b-5p	TFBS	836	841	3.57498	-	TF=Ahr::Arnt;sequence=TGCGGG
chi-miR-183	TFBS	328	333	3.57498	+	TF=Ahr::Arnt;sequence=TGCGTT
chi-miR-183	TFBS	395	400	3.63587	+	TF=Ahr::Arnt;sequence=TGCATG
chi-miR-183	TFBS	457	462	3.63587	+	TF=Ahr::Arnt;sequence=TGCCTG
chi-miR-183	TFBS	472	477	3.57498	+	TF=Ahr::Arnt;sequence=TGCGGG
chi-miR-183	TFBS	667	672	3.63587	+	TF=Ahr::Arnt;sequence=TGGGTG
chi-miR-183	TFBS	896	901	3.8729	+	TF=Ahr::Arnt;sequence=GGCTTG
chi-miR-183	TFBS	920	925	3.63587	+	TF=Ahr::Arnt;sequence=TGGGTG
chi-miR-183	TFBS	826	831	3.57498	-	TF=Ahr::Arnt;sequence=TGCGGG
chi-miR-182	TFBS	16	21	6.22083	+	TF=Ahr::Arnt;sequence=TGTGTG
chi-miR-182	TFBS	74	79	3.63587	+	TF=Ahr::Arnt;sequence=TGAGTG
chi-miR-182	TFBS	186	191	3.57498	+	TF=Ahr::Arnt;sequence=TGCGTC
chi-miR-182	TFBS	197	202	3.8729	+	TF=Ahr::Arnt;sequence=GGCTTG
chi-miR-182	TFBS	254	259	3.63587	+	TF=Ahr::Arnt;sequence=TGCCTG
chi-miR-182	TFBS	339	344	3.63587	+	TF=Ahr::Arnt;sequence=TGCCTG
chi-miR-182	TFBS	564	569	3.63587	+	TF=Ahr::Arnt;sequence=TGCCTG
chi-miR-182	TFBS	733	738	3.63587	+	TF=Ahr::Arnt;sequence=TGGGTG
chi-miR-182	TFBS	902	907	3.8729	+	TF=Ahr::Arnt;sequence=GTCGTG
chi-miR-182	TFBS	931	936	3.63587	+	TF=Ahr::Arnt;sequence=TCCGTG
chi-miR-182	TFBS	384	389	3.18606	-	TF=Ahr::Arnt;sequence=CCCGTG
chi-miR-182	TFBS	406	411	3.8729	-	TF=Ahr::Arnt;sequence=GTCGTG
chi-miR-182	TFBS	604	609	3.57498	-	TF=Ahr::Arnt;sequence=TGCGCG
chi-miR-182	TFBS	636	641	3.8729	-	TF=Ahr::Arnt;sequence=GGTGTG
chi-miR-182	TFBS	658	663	3.8729	-	TF=Ahr::Arnt;sequence=GGTGTG
chi-miR-182	TFBS	940	945	4.41347	-	TF=Ahr::Arnt;sequence=ATCGTG
chi-miR-182	TFBS	972	977	3.18606	-	TF=Ahr::Arnt;sequence=CCCGTG
chi-miR-181c-3p	TFBS	207	212	3.57498	+	TF=Ahr::Arnt;sequence=TGCGCG
chi-miR-181c-3p	TFBS	209	214	10.044	+	TF=Ahr::Arnt;sequence=CGCGTG
chi-miR-181c-3p	TFBS	323	328	10.044	+	TF=Ahr::Arnt;sequence=CGCGTG
chi-miR-181c-3p	TFBS	335	340	5.77103	+	TF=Ahr::Arnt;sequence=CGCTTG
chi-miR-181c-3p	TFBS	22	27	4.41347	-	TF=Ahr::Arnt;sequence=AGCTTG
chi-miR-181c-3p	TFBS	31	36	3.8729	-	TF=Ahr::Arnt;sequence=GGTGTG
chi-miR-181c-3p	TFBS	68	73	5.77103	-	TF=Ahr::Arnt;sequence=CGCTTG
chi-miR-181c-3p	TFBS	426	431	3.18606	-	TF=Ahr::Arnt;sequence=CGCCTG
chi-miR-874-3p	TFBS	281	286	3.63587	+	TF=Ahr::Arnt;sequence=TGGGTG
chi-miR-874-3p	TFBS	336	341	3.8729	+	TF=Ahr::Arnt;sequence=GGCTTG
chi-miR-874-3p	TFBS	624	629	4.41347	+	TF=Ahr::Arnt;sequence=AGTGTG
chi-miR-874-3p	TFBS	626	631	6.22083	+	TF=Ahr::Arnt;sequence=TGTGTG
chi-miR-874-3p	TFBS	733	738	3.8729	+	TF=Ahr::Arnt;sequence=GGCTTG
chi-miR-874-3p	TFBS	746	751	3.63587	+	TF=Ahr::Arnt;sequence=TGAGTG
chi-miR-874-3p	TFBS	803	808	3.8729	+	TF=Ahr::Arnt;sequence=GGTGTG
chi-miR-874-3p	TFBS	833	838	5.77103	+	TF=Ahr::Arnt;sequence=CTCGTG
chi-miR-874-3p	TFBS	864	869	3.57498	+	TF=Ahr::Arnt;sequence=TGCGTT
chi-miR-874-3p	TFBS	914	919	3.63587	+	TF=Ahr::Arnt;sequence=TGCCTG
chi-miR-874-3p	TFBS	942	947	6.22083	+	TF=Ahr::Arnt;sequence=TGCTTG
chi-miR-874-3p	TFBS	31	36	6.22083	-	TF=Ahr::Arnt;sequence=TGTGTG
chi-miR-874-3p	TFBS	100	105	3.63587	-	TF=Ahr::Arnt;sequence=TGAGTG
chi-miR-874-3p	TFBS	426	431	3.57498	-	TF=Ahr::Arnt;sequence=TGCGTC
chi-miR-874-3p	TFBS	682	687	3.63587	-	TF=Ahr::Arnt;sequence=TGGGTG
chi-miR-874-3p	TFBS	764	769	5.77103	-	TF=Ahr::Arnt;sequence=CGTGTG
chi-miR-490	TFBS	307	312	6.22083	+	TF=Ahr::Arnt;sequence=TGCTTG
chi-miR-490	TFBS	407	412	3.18606	+	TF=Ahr::Arnt;sequence=CCCGTG
chi-miR-490	TFBS	424	429	3.18606	+	TF=Ahr::Arnt;sequence=CGGGTG
chi-miR-490	TFBS	492	497	3.63587	+	TF=Ahr::Arnt;sequence=TGAGTG
chi-miR-490	TFBS	494	499	4.41347	+	TF=Ahr::Arnt;sequence=AGTGTG
chi-miR-490	TFBS	552	557	5.77103	+	TF=Ahr::Arnt;sequence=CGTGTG
chi-miR-490	TFBS	60	65	6.22083	-	TF=Ahr::Arnt;sequence=TGTGTG
chi-miR-490	TFBS	64	69	3.63587	-	TF=Ahr::Arnt;sequence=TGCATG
chi-miR-490	TFBS	68	73	3.63587	-	TF=Ahr::Arnt;sequence=TGCCTG
chi-miR-1307-3p	TFBS	20	25	5.77103	+	TF=Ahr::Arnt;sequence=CTCGTG
chi-miR-1307-3p	TFBS	641	646	6.22083	+	TF=Ahr::Arnt;sequence=TGCTTG
chi-miR-1307-3p	TFBS	905	910	6.22083	+	TF=Ahr::Arnt;sequence=TGCTTG
chi-miR-1307-3p	TFBS	273	278	6.22083	-	TF=Ahr::Arnt;sequence=TTCGTG
chi-miR-136-5p	TFBS	45	50	4.41347	+	TF=Ahr::Arnt;sequence=AGCTTG
chi-miR-136-5p	TFBS	99	104	3.57498	+	TF=Ahr::Arnt;sequence=TGCGGG
chi-miR-136-5p	TFBS	120	125	3.63587	+	TF=Ahr::Arnt;sequence=TGCCTG
chi-miR-136-5p	TFBS	240	245	3.63587	+	TF=Ahr::Arnt;sequence=TGCCTG
chi-miR-136-5p	TFBS	811	816	3.18606	+	TF=Ahr::Arnt;sequence=CGCATG
chi-miR-136-5p	TFBS	844	849	3.63587	+	TF=Ahr::Arnt;sequence=TGGGTG
chi-miR-136-5p	TFBS	970	975	3.18606	+	TF=Ahr::Arnt;sequence=CGCCTG
chi-miR-136-5p	TFBS	271	276	3.57498	-	TF=Ahr::Arnt;sequence=TGCGGG
chi-miR-136-5p	TFBS	413	418	3.18606	-	TF=Ahr::Arnt;sequence=CGAGTG
chi-miR-136-5p	TFBS	415	420	3.57498	-	TF=Ahr::Arnt;sequence=TGCGAG
chi-miR-136-5p	TFBS	419	424	3.18606	-	TF=Ahr::Arnt;sequence=CGCCTG
chi-miR-136-5p	TFBS	473	478	4.41347	-	TF=Ahr::Arnt;sequence=ATCGTG
chi-miR-136-5p	TFBS	569	574	3.18606	-	TF=Ahr::Arnt;sequence=CGAGTG
chi-miR-136-5p	TFBS	809	814	3.57498	-	TF=Ahr::Arnt;sequence=TGCGAG
chi-miR-543-3p	TFBS	168	173	3.63587	+	TF=Ahr::Arnt;sequence=TGAGTG
chi-miR-543-3p	TFBS	411	416	3.8729	+	TF=Ahr::Arnt;sequence=GGCTTG
chi-miR-543-3p	TFBS	466	471	3.63587	+	TF=Ahr::Arnt;sequence=TGCCTG
chi-miR-543-3p	TFBS	473	478	3.63587	+	TF=Ahr::Arnt;sequence=TGCATG
chi-miR-543-3p	TFBS	612	617	3.18606	+	TF=Ahr::Arnt;sequence=CACGTG
chi-miR-543-3p	TFBS	732	737	3.18606	+	TF=Ahr::Arnt;sequence=CCCGTG
chi-miR-543-3p	TFBS	745	750	3.63587	+	TF=Ahr::Arnt;sequence=TGCATG
chi-miR-543-3p	TFBS	759	764	3.57498	+	TF=Ahr::Arnt;sequence=TGCGAG
chi-miR-543-3p	TFBS	860	865	4.41347	+	TF=Ahr::Arnt;sequence=ATCGTG
chi-miR-543-3p	TFBS	903	908	3.18606	+	TF=Ahr::Arnt;sequence=CGCCTG
chi-miR-543-3p	TFBS	115	120	3.63587	-	TF=Ahr::Arnt;sequence=TGAGTG
chi-miR-543-3p	TFBS	336	341	5.77103	-	TF=Ahr::Arnt;sequence=CTCGTG
chi-miR-543-3p	TFBS	420	425	3.18606	-	TF=Ahr::Arnt;sequence=CGCCTG
chi-miR-543-3p	TFBS	482	487	3.57498	-	TF=Ahr::Arnt;sequence=TGCGAG
chi-miR-543-3p	TFBS	552	557	3.63587	-	TF=Ahr::Arnt;sequence=TGCCTG
chi-miR-543-3p	TFBS	556	561	4.41347	-	TF=Ahr::Arnt;sequence=AGTGTG
chi-miR-543-3p	TFBS	592	597	6.22083	-	TF=Ahr::Arnt;sequence=TGTGTG
chi-miR-543-3p	TFBS	612	617	3.18606	-	TF=Ahr::Arnt;sequence=CACGTG
chi-miR-543-3p	TFBS	636	641	5.77103	-	TF=Ahr::Arnt;sequence=CTCGTG
chi-miR-107-3p	TFBS	114	119	8.68649	+	TF=Ahr::Arnt;sequence=AGCGTG
chi-miR-107-3p	TFBS	381	386	4.41347	+	TF=Ahr::Arnt;sequence=AGCTTG
chi-miR-107-3p	TFBS	417	422	4.41347	+	TF=Ahr::Arnt;sequence=AGCTTG
chi-miR-107-3p	TFBS	473	478	3.63587	+	TF=Ahr::Arnt;sequence=TGCCTG
chi-miR-107-3p	TFBS	624	629	6.22083	+	TF=Ahr::Arnt;sequence=TGTGTG
chi-miR-107-3p	TFBS	782	787	6.22083	+	TF=Ahr::Arnt;sequence=TGTGTG
chi-miR-107-3p	TFBS	832	837	3.63587	+	TF=Ahr::Arnt;sequence=TGGGTG
chi-miR-107-3p	TFBS	40	45	3.57498	-	TF=Ahr::Arnt;sequence=TGCGTT
chi-miR-107-3p	TFBS	493	498	3.18606	-	TF=Ahr::Arnt;sequence=CGAGTG
chi-miR-107-3p	TFBS	721	726	3.8729	-	TF=Ahr::Arnt;sequence=GTCGTG
chi-miR-107-3p	TFBS	915	920	6.22083	-	TF=Ahr::Arnt;sequence=TGTGTG
chi-miR-107-3p	TFBS	917	922	3.8729	-	TF=Ahr::Arnt;sequence=GGTGTG
chi-miR-107-3p	TFBS	945	950	3.63587	-	TF=Ahr::Arnt;sequence=TGCATG
chi-miR-135a	TFBS	350	355	3.57498	+	TF=Ahr::Arnt;sequence=TGCGTC
chi-miR-135a	TFBS	371	376	3.18606	+	TF=Ahr::Arnt;sequence=CCCGTG
chi-miR-135a	TFBS	386	391	3.63587	+	TF=Ahr::Arnt;sequence=TCCGTG
chi-miR-135a	TFBS	447	452	3.63587	+	TF=Ahr::Arnt;sequence=TGCATG
chi-miR-135a	TFBS	486	491	3.18606	+	TF=Ahr::Arnt;sequence=CGCATG
chi-miR-135a	TFBS	582	587	5.77103	+	TF=Ahr::Arnt;sequence=CTCGTG
chi-miR-135a	TFBS	120	125	3.63587	-	TF=Ahr::Arnt;sequence=TGAGTG
chi-miR-135a	TFBS	285	290	3.18606	-	TF=Ahr::Arnt;sequence=CCCGTG
chi-miR-135a	TFBS	310	315	3.63587	-	TF=Ahr::Arnt;sequence=TGGGTG
chi-miR-135a	TFBS	314	319	4.41347	-	TF=Ahr::Arnt;sequence=AGTGTG
chi-miR-135a	TFBS	316	321	3.63587	-	TF=Ahr::Arnt;sequence=TGAGTG
chi-miR-135a	TFBS	332	337	3.18606	-	TF=Ahr::Arnt;sequence=CGCCTG
chi-miR-135a	TFBS	344	349	3.63587	-	TF=Ahr::Arnt;sequence=TGGGTG
chi-miR-135a	TFBS	348	353	3.18606	-	TF=Ahr::Arnt;sequence=CGCATG
chi-miR-135a	TFBS	394	399	3.57498	-	TF=Ahr::Arnt;sequence=TGCGTA
chi-miR-135a	TFBS	441	446	4.41347	-	TF=Ahr::Arnt;sequence=AGTGTG
chi-miR-135a	TFBS	457	462	3.8729	-	TF=Ahr::Arnt;sequence=GGTGTG
chi-miR-135a	TFBS	462	467	6.22083	-	TF=Ahr::Arnt;sequence=TGTGTG
chi-miR-135a	TFBS	464	469	6.22083	-	TF=Ahr::Arnt;sequence=TGTGTG
chi-miR-135a	TFBS	466	471	6.22083	-	TF=Ahr::Arnt;sequence=TGTGTG
chi-miR-135a	TFBS	468	473	6.22083	-	TF=Ahr::Arnt;sequence=TGTGTG
chi-miR-135a	TFBS	470	475	6.22083	-	TF=Ahr::Arnt;sequence=TGTGTG
chi-miR-135a	TFBS	472	477	6.22083	-	TF=Ahr::Arnt;sequence=TGTGTG
chi-miR-135a	TFBS	474	479	6.22083	-	TF=Ahr::Arnt;sequence=TGTGTG
chi-miR-135a	TFBS	476	481	6.22083	-	TF=Ahr::Arnt;sequence=TGTGTG
chi-miR-135a	TFBS	478	483	6.22083	-	TF=Ahr::Arnt;sequence=TGTGTG
chi-miR-135a	TFBS	480	485	6.22083	-	TF=Ahr::Arnt;sequence=TGTGTG
chi-miR-135a	TFBS	482	487	5.77103	-	TF=Ahr::Arnt;sequence=CGTGTG
chi-miR-135a	TFBS	484	489	10.4938	-	TF=Ahr::Arnt;sequence=TGCGTG
chi-miR-135a	TFBS	488	493	3.63587	-	TF=Ahr::Arnt;sequence=TGCATG
chi-miR-135a	TFBS	492	497	5.77103	-	TF=Ahr::Arnt;sequence=CGTGTG
chi-miR-135a	TFBS	494	499	8.68649	-	TF=Ahr::Arnt;sequence=AGCGTG
chi-miR-135a	TFBS	580	585	3.18606	-	TF=Ahr::Arnt;sequence=CGAGTG
chi-miR-135a	TFBS	863	868	8.68649	-	TF=Ahr::Arnt;sequence=AGCGTG
chi-miR-10a-5p	TFBS	415	420	6.22083	+	TF=Ahr::Arnt;sequence=TGCTTG
chi-miR-10a-5p	TFBS	805	810	3.57498	+	TF=Ahr::Arnt;sequence=TGCGGG
chi-miR-10a-5p	TFBS	962	967	10.4938	+	TF=Ahr::Arnt;sequence=TGCGTG
chi-miR-10a-5p	TFBS	230	235	4.41347	-	TF=Ahr::Arnt;sequence=AGTGTG
chi-miR-10a-5p	TFBS	500	505	3.8729	-	TF=Ahr::Arnt;sequence=GGTGTG
chi-miR-10a-5p	TFBS	502	507	3.63587	-	TF=Ahr::Arnt;sequence=TGGGTG
chi-miR-10a-5p	TFBS	595	600	3.63587	-	TF=Ahr::Arnt;sequence=TCCGTG
chi-miR-10a-5p	TFBS	668	673	3.63587	-	TF=Ahr::Arnt;sequence=TGGGTG
chi-miR-10a-5p	TFBS	757	762	3.63587	-	TF=Ahr::Arnt;sequence=TGCATG
chi-miR-10a-5p	TFBS	876	881	6.22083	-	TF=Ahr::Arnt;sequence=TGTGTG
chi-miR-26b-5p	TFBS	206	211	3.57498	+	TF=Ahr::Arnt;sequence=TGCGTT
chi-miR-26b-5p	TFBS	363	368	3.8729	+	TF=Ahr::Arnt;sequence=GGCTTG
chi-miR-26b-5p	TFBS	394	399	6.22083	+	TF=Ahr::Arnt;sequence=TGCTTG
chi-miR-26b-5p	TFBS	466	471	10.4938	+	TF=Ahr::Arnt;sequence=TGCGTG
chi-miR-26b-5p	TFBS	603	608	3.8729	+	TF=Ahr::Arnt;sequence=GGTGTG
chi-miR-26b-5p	TFBS	889	894	3.8729	+	TF=Ahr::Arnt;sequence=GGTGTG
chi-miR-26b-5p	TFBS	900	905	3.63587	+	TF=Ahr::Arnt;sequence=TGCCTG
chi-miR-26b-5p	TFBS	104	109	3.8729	-	TF=Ahr::Arnt;sequence=GGCTTG
chi-miR-26b-5p	TFBS	246	251	3.63587	-	TF=Ahr::Arnt;sequence=TGCCTG
chi-miR-26b-5p	TFBS	624	629	6.22083	-	TF=Ahr::Arnt;sequence=TGTGTG
chi-miR-26b-5p	TFBS	910	915	6.22083	-	TF=Ahr::Arnt;sequence=TGTGTG
chi-let-7d-3p	TFBS	100	105	3.63587	+	TF=Ahr::Arnt;sequence=TGCATG
chi-let-7d-3p	TFBS	176	181	3.8729	+	TF=Ahr::Arnt;sequence=GGTGTG
chi-let-7d-3p	TFBS	459	464	4.41347	+	TF=Ahr::Arnt;sequence=AGCTTG
chi-let-7d-3p	TFBS	593	598	3.63587	+	TF=Ahr::Arnt;sequence=TGAGTG
chi-let-7d-3p	TFBS	885	890	3.63587	+	TF=Ahr::Arnt;sequence=TGAGTG
chi-let-7d-3p	TFBS	371	376	4.41347	-	TF=Ahr::Arnt;sequence=AGCTTG
chi-let-7d-3p	TFBS	586	591	4.41347	-	TF=Ahr::Arnt;sequence=AGTGTG
chi-miR-16a-5p	TFBS	353	358	6.22083	+	TF=Ahr::Arnt;sequence=TGTGTG
chi-miR-16a-5p	TFBS	648	653	4.41347	+	TF=Ahr::Arnt;sequence=AGTGTG
chi-miR-16a-5p	TFBS	659	664	3.63587	-	TF=Ahr::Arnt;sequence=TACGTG
chi-miR-145-3p	TFBS	259	264	4.41347	+	TF=Ahr::Arnt;sequence=AGCTTG
chi-miR-145-3p	TFBS	358	363	3.8729	+	TF=Ahr::Arnt;sequence=GGCTTG
chi-miR-145-3p	TFBS	405	410	3.63587	+	TF=Ahr::Arnt;sequence=TGCATG
chi-miR-145-3p	TFBS	979	984	3.63587	+	TF=Ahr::Arnt;sequence=TGGGTG
chi-miR-145-3p	TFBS	156	161	3.63587	-	TF=Ahr::Arnt;sequence=TGCCTG
chi-miR-145-3p	TFBS	257	262	4.41347	-	TF=Ahr::Arnt;sequence=AGCTTG
chi-miR-145-3p	TFBS	281	286	3.57498	-	TF=Ahr::Arnt;sequence=TGCGTC
chi-miR-145-3p	TFBS	335	340	6.22083	-	TF=Ahr::Arnt;sequence=TGTGTG
chi-miR-145-3p	TFBS	586	591	6.22083	-	TF=Ahr::Arnt;sequence=TGCTTG
chi-miR-145-3p	TFBS	743	748	6.22083	-	TF=Ahr::Arnt;sequence=TGTGTG
chi-miR-145-3p	TFBS	907	912	4.41347	-	TF=Ahr::Arnt;sequence=AGTGTG
chi-miR-143-3p	TFBS	58	63	3.8729	+	TF=Ahr::Arnt;sequence=GGTGTG
chi-miR-143-3p	TFBS	253	258	3.63587	+	TF=Ahr::Arnt;sequence=TGGGTG
chi-miR-143-3p	TFBS	266	271	3.63587	+	TF=Ahr::Arnt;sequence=TGGGTG
chi-miR-143-3p	TFBS	324	329	6.22083	+	TF=Ahr::Arnt;sequence=TGCTTG
chi-miR-143-3p	TFBS	493	498	6.22083	+	TF=Ahr::Arnt;sequence=TGCTTG
chi-miR-143-3p	TFBS	529	534	3.8729	+	TF=Ahr::Arnt;sequence=GTCGTG
chi-miR-143-3p	TFBS	832	837	4.41347	+	TF=Ahr::Arnt;sequence=AGCTTG
chi-miR-143-3p	TFBS	995	1000	3.8729	+	TF=Ahr::Arnt;sequence=GGTGTG
chi-miR-143-3p	TFBS	380	385	6.22083	-	TF=Ahr::Arnt;sequence=TGCTTG
chi-miR-143-3p	TFBS	421	426	3.63587	-	TF=Ahr::Arnt;sequence=TGGGTG
chi-miR-143-3p	TFBS	521	526	8.68649	-	TF=Ahr::Arnt;sequence=AGCGTG
chi-miR-143-3p	TFBS	598	603	3.63587	-	TF=Ahr::Arnt;sequence=TGCCTG
chi-miR-143-3p	TFBS	692	697	3.63587	-	TF=Ahr::Arnt;sequence=TGCCTG
chi-miR-143-3p	TFBS	876	881	3.8729	-	TF=Ahr::Arnt;sequence=GGTGTG
chi-miR-338-3p	TFBS	10	15	3.57498	+	TF=Ahr::Arnt;sequence=TGCGTC
chi-miR-338-3p	TFBS	105	110	3.18606	+	TF=Ahr::Arnt;sequence=CCCGTG
chi-miR-338-3p	TFBS	144	149	3.8729	+	TF=Ahr::Arnt;sequence=GGCTTG
chi-miR-338-3p	TFBS	204	209	3.63587	+	TF=Ahr::Arnt;sequence=TGCCTG
chi-miR-338-3p	TFBS	222	227	4.41347	+	TF=Ahr::Arnt;sequence=AGCTTG
chi-miR-338-3p	TFBS	333	338	3.63587	+	TF=Ahr::Arnt;sequence=TGCCTG
chi-miR-338-3p	TFBS	457	462	3.18606	+	TF=Ahr::Arnt;sequence=CGGGTG
chi-miR-338-3p	TFBS	499	504	3.18606	+	TF=Ahr::Arnt;sequence=CGCATG
chi-miR-338-3p	TFBS	508	513	3.57498	+	TF=Ahr::Arnt;sequence=TGCGAG
chi-miR-338-3p	TFBS	550	555	3.63587	+	TF=Ahr::Arnt;sequence=TACGTG
chi-miR-338-3p	TFBS	950	955	3.8729	+	TF=Ahr::Arnt;sequence=GGTGTG
chi-miR-338-3p	TFBS	954	959	3.63587	+	TF=Ahr::Arnt;sequence=TGCCTG
chi-miR-338-3p	TFBS	8	13	3.18606	-	TF=Ahr::Arnt;sequence=CGCATG
chi-miR-338-3p	TFBS	38	43	3.57498	-	TF=Ahr::Arnt;sequence=TGCGAG
chi-miR-338-3p	TFBS	171	176	3.57498	-	TF=Ahr::Arnt;sequence=TGCGTC
chi-miR-338-3p	TFBS	345	350	3.18606	-	TF=Ahr::Arnt;sequence=CCCGTG
chi-miR-338-3p	TFBS	618	623	3.18606	-	TF=Ahr::Arnt;sequence=CCCGTG
chi-miR-338-3p	TFBS	707	712	3.63587	-	TF=Ahr::Arnt;sequence=TGCCTG
chi-miR-378-3p	TFBS	3	8	8.14592	+	TF=Ahr::Arnt;sequence=GGCGTG
chi-miR-378-3p	TFBS	79	84	3.57498	+	TF=Ahr::Arnt;sequence=TGCGTC
chi-miR-378-3p	TFBS	100	105	5.77103	+	TF=Ahr::Arnt;sequence=CTCGTG
chi-miR-378-3p	TFBS	124	129	3.63587	+	TF=Ahr::Arnt;sequence=TGGGTG
chi-miR-378-3p	TFBS	193	198	4.41347	+	TF=Ahr::Arnt;sequence=AGTGTG
chi-miR-378-3p	TFBS	200	205	3.63587	+	TF=Ahr::Arnt;sequence=TGAGTG
chi-miR-378-3p	TFBS	229	234	3.8729	+	TF=Ahr::Arnt;sequence=GGTGTG
chi-miR-378-3p	TFBS	484	489	5.77103	+	TF=Ahr::Arnt;sequence=CGCTTG
chi-miR-378-3p	TFBS	712	717	4.41347	+	TF=Ahr::Arnt;sequence=ATCGTG
chi-miR-378-3p	TFBS	777	782	3.18606	+	TF=Ahr::Arnt;sequence=CACGTG
chi-miR-378-3p	TFBS	799	804	3.18606	+	TF=Ahr::Arnt;sequence=CGGGTG
chi-miR-378-3p	TFBS	983	988	3.63587	+	TF=Ahr::Arnt;sequence=TGGGTG
chi-miR-378-3p	TFBS	36	41	10.044	-	TF=Ahr::Arnt;sequence=CGCGTG
chi-miR-378-3p	TFBS	77	82	3.18606	-	TF=Ahr::Arnt;sequence=CGCATG
chi-miR-378-3p	TFBS	235	240	5.77103	-	TF=Ahr::Arnt;sequence=CGTGTG
chi-miR-378-3p	TFBS	237	242	8.14592	-	TF=Ahr::Arnt;sequence=GGCGTG
chi-miR-378-3p	TFBS	244	249	3.57498	-	TF=Ahr::Arnt;sequence=TGCGCG
chi-miR-378-3p	TFBS	304	309	3.18606	-	TF=Ahr::Arnt;sequence=CCCGTG
chi-miR-378-3p	TFBS	317	322	3.18606	-	TF=Ahr::Arnt;sequence=CGAGTG
chi-miR-378-3p	TFBS	674	679	3.63587	-	TF=Ahr::Arnt;sequence=TGCCTG
chi-miR-378-3p	TFBS	777	782	3.18606	-	TF=Ahr::Arnt;sequence=CACGTG
chi-miR-378-3p	TFBS	972	977	10.4938	-	TF=Ahr::Arnt;sequence=TGCGTG
chi-miR-143-5p	TFBS	58	63	3.8729	+	TF=Ahr::Arnt;sequence=GGTGTG
chi-miR-143-5p	TFBS	253	258	3.63587	+	TF=Ahr::Arnt;sequence=TGGGTG
chi-miR-143-5p	TFBS	266	271	3.63587	+	TF=Ahr::Arnt;sequence=TGGGTG
chi-miR-143-5p	TFBS	324	329	6.22083	+	TF=Ahr::Arnt;sequence=TGCTTG
chi-miR-143-5p	TFBS	493	498	6.22083	+	TF=Ahr::Arnt;sequence=TGCTTG
chi-miR-143-5p	TFBS	529	534	3.8729	+	TF=Ahr::Arnt;sequence=GTCGTG
chi-miR-143-5p	TFBS	832	837	4.41347	+	TF=Ahr::Arnt;sequence=AGCTTG
chi-miR-143-5p	TFBS	995	1000	3.8729	+	TF=Ahr::Arnt;sequence=GGTGTG
chi-miR-143-5p	TFBS	380	385	6.22083	-	TF=Ahr::Arnt;sequence=TGCTTG
chi-miR-143-5p	TFBS	421	426	3.63587	-	TF=Ahr::Arnt;sequence=TGGGTG
chi-miR-143-5p	TFBS	521	526	8.68649	-	TF=Ahr::Arnt;sequence=AGCGTG
chi-miR-143-5p	TFBS	598	603	3.63587	-	TF=Ahr::Arnt;sequence=TGCCTG
chi-miR-143-5p	TFBS	692	697	3.63587	-	TF=Ahr::Arnt;sequence=TGCCTG
chi-miR-143-5p	TFBS	876	881	3.8729	-	TF=Ahr::Arnt;sequence=GGTGTG
chi-miR-145-5p	TFBS	259	264	4.41347	+	TF=Ahr::Arnt;sequence=AGCTTG
chi-miR-145-5p	TFBS	358	363	3.8729	+	TF=Ahr::Arnt;sequence=GGCTTG
chi-miR-145-5p	TFBS	405	410	3.63587	+	TF=Ahr::Arnt;sequence=TGCATG
chi-miR-145-5p	TFBS	979	984	3.63587	+	TF=Ahr::Arnt;sequence=TGGGTG
chi-miR-145-5p	TFBS	156	161	3.63587	-	TF=Ahr::Arnt;sequence=TGCCTG
chi-miR-145-5p	TFBS	257	262	4.41347	-	TF=Ahr::Arnt;sequence=AGCTTG
chi-miR-145-5p	TFBS	281	286	3.57498	-	TF=Ahr::Arnt;sequence=TGCGTC
chi-miR-145-5p	TFBS	335	340	6.22083	-	TF=Ahr::Arnt;sequence=TGTGTG
chi-miR-145-5p	TFBS	586	591	6.22083	-	TF=Ahr::Arnt;sequence=TGCTTG
chi-miR-145-5p	TFBS	743	748	6.22083	-	TF=Ahr::Arnt;sequence=TGTGTG
chi-miR-145-5p	TFBS	907	912	4.41347	-	TF=Ahr::Arnt;sequence=AGTGTG
chi-miR-34c-5p	TFBS	31	36	8.68649	+	TF=Ahr::Arnt;sequence=AGCGTG
chi-miR-34c-5p	TFBS	35	40	3.57498	+	TF=Ahr::Arnt;sequence=TGCGCG
chi-miR-34c-5p	TFBS	146	151	5.77103	+	TF=Ahr::Arnt;sequence=CTCGTG
chi-miR-34c-5p	TFBS	164	169	3.18606	+	TF=Ahr::Arnt;sequence=CGGGTG
chi-miR-34c-5p	TFBS	218	223	3.18606	+	TF=Ahr::Arnt;sequence=CGCCTG
chi-miR-34c-5p	TFBS	385	390	3.57498	+	TF=Ahr::Arnt;sequence=TGCGGG
chi-miR-34c-5p	TFBS	467	472	3.57498	+	TF=Ahr::Arnt;sequence=TGCGTC
chi-miR-34c-5p	TFBS	505	510	4.41347	+	TF=Ahr::Arnt;sequence=AGCTTG
chi-miR-34c-5p	TFBS	661	666	3.63587	+	TF=Ahr::Arnt;sequence=TGGGTG
chi-miR-34c-5p	TFBS	691	696	6.22083	+	TF=Ahr::Arnt;sequence=TGCTTG
chi-miR-34c-5p	TFBS	710	715	3.18606	+	TF=Ahr::Arnt;sequence=CGCCTG
chi-miR-34c-5p	TFBS	751	756	3.8729	+	TF=Ahr::Arnt;sequence=GTCGTG
chi-miR-34c-5p	TFBS	29	34	5.77103	-	TF=Ahr::Arnt;sequence=CGCTTG
chi-miR-34c-5p	TFBS	60	65	3.57498	-	TF=Ahr::Arnt;sequence=TGCGCG
chi-miR-34c-5p	TFBS	80	85	3.18606	-	TF=Ahr::Arnt;sequence=CCCGTG
chi-miR-34c-5p	TFBS	373	378	3.18606	-	TF=Ahr::Arnt;sequence=CGGGTG
chi-miR-34c-5p	TFBS	428	433	5.77103	-	TF=Ahr::Arnt;sequence=CGCTTG
chi-miR-34c-5p	TFBS	536	541	4.41347	-	TF=Ahr::Arnt;sequence=AGCTTG
chi-miR-34c-5p	TFBS	674	679	3.63587	-	TF=Ahr::Arnt;sequence=TACGTG
chi-miR-34c-5p	TFBS	787	792	8.14592	-	TF=Ahr::Arnt;sequence=GGCGTG
chi-miR-34c-5p	TFBS	964	969	3.57498	-	TF=Ahr::Arnt;sequence=TGCGTC
chi-miR-155-5p	TFBS	119	124	4.41347	+	TF=Ahr::Arnt;sequence=AGCTTG
chi-miR-155-5p	TFBS	369	374	3.63587	+	TF=Ahr::Arnt;sequence=TGCCTG
chi-miR-155-5p	TFBS	676	681	3.63587	+	TF=Ahr::Arnt;sequence=TACGTG
chi-miR-155-5p	TFBS	678	683	5.77103	+	TF=Ahr::Arnt;sequence=CGTGTG
chi-miR-155-5p	TFBS	893	898	3.63587	+	TF=Ahr::Arnt;sequence=TGCATG
chi-miR-155-5p	TFBS	897	902	6.22083	+	TF=Ahr::Arnt;sequence=TGTGTG
chi-miR-155-5p	TFBS	987	992	3.18606	+	TF=Ahr::Arnt;sequence=CGAGTG
chi-miR-155-5p	TFBS	61	66	6.22083	-	TF=Ahr::Arnt;sequence=TGTGTG
chi-miR-155-5p	TFBS	63	68	4.41347	-	TF=Ahr::Arnt;sequence=AGTGTG
chi-miR-155-5p	TFBS	905	910	4.41347	-	TF=Ahr::Arnt;sequence=ATCGTG
chi-miR-34c-3p	TFBS	31	36	8.68649	+	TF=Ahr::Arnt;sequence=AGCGTG
chi-miR-34c-3p	TFBS	35	40	3.57498	+	TF=Ahr::Arnt;sequence=TGCGCG
chi-miR-34c-3p	TFBS	146	151	5.77103	+	TF=Ahr::Arnt;sequence=CTCGTG
chi-miR-34c-3p	TFBS	164	169	3.18606	+	TF=Ahr::Arnt;sequence=CGGGTG
chi-miR-34c-3p	TFBS	218	223	3.18606	+	TF=Ahr::Arnt;sequence=CGCCTG
chi-miR-34c-3p	TFBS	385	390	3.57498	+	TF=Ahr::Arnt;sequence=TGCGGG
chi-miR-34c-3p	TFBS	467	472	3.57498	+	TF=Ahr::Arnt;sequence=TGCGTC
chi-miR-34c-3p	TFBS	505	510	4.41347	+	TF=Ahr::Arnt;sequence=AGCTTG
chi-miR-34c-3p	TFBS	661	666	3.63587	+	TF=Ahr::Arnt;sequence=TGGGTG
chi-miR-34c-3p	TFBS	691	696	6.22083	+	TF=Ahr::Arnt;sequence=TGCTTG
chi-miR-34c-3p	TFBS	710	715	3.18606	+	TF=Ahr::Arnt;sequence=CGCCTG
chi-miR-34c-3p	TFBS	751	756	3.8729	+	TF=Ahr::Arnt;sequence=GTCGTG
chi-miR-34c-3p	TFBS	29	34	5.77103	-	TF=Ahr::Arnt;sequence=CGCTTG
chi-miR-34c-3p	TFBS	60	65	3.57498	-	TF=Ahr::Arnt;sequence=TGCGCG
chi-miR-34c-3p	TFBS	80	85	3.18606	-	TF=Ahr::Arnt;sequence=CCCGTG
chi-miR-34c-3p	TFBS	373	378	3.18606	-	TF=Ahr::Arnt;sequence=CGGGTG
chi-miR-34c-3p	TFBS	428	433	5.77103	-	TF=Ahr::Arnt;sequence=CGCTTG
chi-miR-34c-3p	TFBS	536	541	4.41347	-	TF=Ahr::Arnt;sequence=AGCTTG
chi-miR-34c-3p	TFBS	674	679	3.63587	-	TF=Ahr::Arnt;sequence=TACGTG
chi-miR-34c-3p	TFBS	787	792	8.14592	-	TF=Ahr::Arnt;sequence=GGCGTG
chi-miR-34c-3p	TFBS	964	969	3.57498	-	TF=Ahr::Arnt;sequence=TGCGTC
chi-miR-338-5p	TFBS	10	15	3.57498	+	TF=Ahr::Arnt;sequence=TGCGTC
chi-miR-338-5p	TFBS	105	110	3.18606	+	TF=Ahr::Arnt;sequence=CCCGTG
chi-miR-338-5p	TFBS	144	149	3.8729	+	TF=Ahr::Arnt;sequence=GGCTTG
chi-miR-338-5p	TFBS	204	209	3.63587	+	TF=Ahr::Arnt;sequence=TGCCTG
chi-miR-338-5p	TFBS	222	227	4.41347	+	TF=Ahr::Arnt;sequence=AGCTTG
chi-miR-338-5p	TFBS	333	338	3.63587	+	TF=Ahr::Arnt;sequence=TGCCTG
chi-miR-338-5p	TFBS	457	462	3.18606	+	TF=Ahr::Arnt;sequence=CGGGTG
chi-miR-338-5p	TFBS	499	504	3.18606	+	TF=Ahr::Arnt;sequence=CGCATG
chi-miR-338-5p	TFBS	508	513	3.57498	+	TF=Ahr::Arnt;sequence=TGCGAG
chi-miR-338-5p	TFBS	550	555	3.63587	+	TF=Ahr::Arnt;sequence=TACGTG
chi-miR-338-5p	TFBS	950	955	3.8729	+	TF=Ahr::Arnt;sequence=GGTGTG
chi-miR-338-5p	TFBS	954	959	3.63587	+	TF=Ahr::Arnt;sequence=TGCCTG
chi-miR-338-5p	TFBS	8	13	3.18606	-	TF=Ahr::Arnt;sequence=CGCATG
chi-miR-338-5p	TFBS	38	43	3.57498	-	TF=Ahr::Arnt;sequence=TGCGAG
chi-miR-338-5p	TFBS	171	176	3.57498	-	TF=Ahr::Arnt;sequence=TGCGTC
chi-miR-338-5p	TFBS	345	350	3.18606	-	TF=Ahr::Arnt;sequence=CCCGTG
chi-miR-338-5p	TFBS	618	623	3.18606	-	TF=Ahr::Arnt;sequence=CCCGTG
chi-miR-338-5p	TFBS	707	712	3.63587	-	TF=Ahr::Arnt;sequence=TGCCTG
chi-miR-34b-3p	TFBS	753	758	8.68649	+	TF=Ahr::Arnt;sequence=AGCGTG
chi-miR-34b-3p	TFBS	757	762	3.57498	+	TF=Ahr::Arnt;sequence=TGCGCG
chi-miR-34b-3p	TFBS	868	873	5.77103	+	TF=Ahr::Arnt;sequence=CTCGTG
chi-miR-34b-3p	TFBS	886	891	3.18606	+	TF=Ahr::Arnt;sequence=CGGGTG
chi-miR-34b-3p	TFBS	940	945	3.18606	+	TF=Ahr::Arnt;sequence=CGCCTG
chi-miR-34b-3p	TFBS	5	10	3.18606	-	TF=Ahr::Arnt;sequence=CGCCTG
chi-miR-34b-3p	TFBS	46	51	3.63587	-	TF=Ahr::Arnt;sequence=TGGGTG
chi-miR-34b-3p	TFBS	99	104	4.41347	-	TF=Ahr::Arnt;sequence=AGCTTG
chi-miR-34b-3p	TFBS	281	286	3.18606	-	TF=Ahr::Arnt;sequence=CGCCTG
chi-miR-34b-3p	TFBS	303	308	3.18606	-	TF=Ahr::Arnt;sequence=CGGGTG
chi-miR-34b-3p	TFBS	333	338	3.18606	-	TF=Ahr::Arnt;sequence=CGGGTG
chi-miR-34b-3p	TFBS	418	423	3.18606	-	TF=Ahr::Arnt;sequence=CGAGTG
chi-miR-34b-3p	TFBS	679	684	3.18606	-	TF=Ahr::Arnt;sequence=CGGGTG
chi-miR-34b-3p	TFBS	709	714	3.18606	-	TF=Ahr::Arnt;sequence=CGCCTG
chi-miR-34b-3p	TFBS	751	756	5.77103	-	TF=Ahr::Arnt;sequence=CGCTTG
chi-miR-34b-3p	TFBS	782	787	3.57498	-	TF=Ahr::Arnt;sequence=TGCGCG
chi-miR-34b-3p	TFBS	802	807	3.18606	-	TF=Ahr::Arnt;sequence=CCCGTG
chi-miR-223-3p	TFBS	313	318	3.63587	+	TF=Ahr::Arnt;sequence=TGCATG
chi-miR-223-3p	TFBS	919	924	3.8729	+	TF=Ahr::Arnt;sequence=GGTGTG
chi-miR-223-3p	TFBS	216	221	3.8729	-	TF=Ahr::Arnt;sequence=GGTGTG
chi-miR-223-3p	TFBS	249	254	3.18606	-	TF=Ahr::Arnt;sequence=CGGGTG
chi-miR-223-3p	TFBS	307	312	6.22083	-	TF=Ahr::Arnt;sequence=TGCTTG
chi-miR-223-3p	TFBS	311	316	3.63587	-	TF=Ahr::Arnt;sequence=TGCATG
chi-miR-223-3p	TFBS	506	511	4.41347	-	TF=Ahr::Arnt;sequence=AGTGTG
chi-miR-223-3p	TFBS	558	563	4.41347	-	TF=Ahr::Arnt;sequence=AGTGTG
chi-miR-223-3p	TFBS	570	575	6.22083	-	TF=Ahr::Arnt;sequence=TGTGTG
chi-miR-223-3p	TFBS	579	584	6.22083	-	TF=Ahr::Arnt;sequence=TGTGTG
chi-miR-133a-3p	TFBS	14	19	3.63587	+	TF=Ahr::Arnt;sequence=TGCCTG
chi-miR-133a-3p	TFBS	241	246	3.63587	+	TF=Ahr::Arnt;sequence=TGAGTG
chi-miR-133a-3p	TFBS	410	415	3.63587	+	TF=Ahr::Arnt;sequence=TGCATG
chi-miR-133a-3p	TFBS	455	460	3.18606	+	TF=Ahr::Arnt;sequence=CACGTG
chi-miR-133a-3p	TFBS	588	593	4.41347	+	TF=Ahr::Arnt;sequence=AGTGTG
chi-miR-133a-3p	TFBS	830	835	3.63587	+	TF=Ahr::Arnt;sequence=TGCATG
chi-miR-133a-3p	TFBS	287	292	3.63587	-	TF=Ahr::Arnt;sequence=TGCCTG
chi-miR-133a-3p	TFBS	298	303	3.18606	-	TF=Ahr::Arnt;sequence=CGGGTG
chi-miR-133a-3p	TFBS	408	413	3.63587	-	TF=Ahr::Arnt;sequence=TGCATG
chi-miR-133a-3p	TFBS	455	460	3.18606	-	TF=Ahr::Arnt;sequence=CACGTG
chi-miR-1	TFBS	14	19	3.57498	+	TF=Ahr::Arnt;sequence=TGCGTT
chi-miR-1	TFBS	102	107	3.18606	+	TF=Ahr::Arnt;sequence=CGCCTG
chi-miR-1	TFBS	181	186	3.18606	+	TF=Ahr::Arnt;sequence=CGGGTG
chi-miR-1	TFBS	507	512	3.63587	+	TF=Ahr::Arnt;sequence=TGCCTG
chi-miR-1	TFBS	528	533	3.63587	+	TF=Ahr::Arnt;sequence=TGCCTG
chi-miR-1	TFBS	540	545	3.8729	+	TF=Ahr::Arnt;sequence=GGTGTG
chi-miR-1	TFBS	586	591	3.18606	+	TF=Ahr::Arnt;sequence=CCCGTG
chi-miR-1	TFBS	719	724	3.18606	+	TF=Ahr::Arnt;sequence=CGGGTG
chi-miR-1	TFBS	777	782	6.22083	+	TF=Ahr::Arnt;sequence=TGTGTG
chi-miR-1	TFBS	837	842	6.22083	+	TF=Ahr::Arnt;sequence=TGTGTG
chi-miR-1	TFBS	839	844	6.22083	+	TF=Ahr::Arnt;sequence=TGTGTG
chi-miR-1	TFBS	843	848	3.63587	+	TF=Ahr::Arnt;sequence=TGGGTG
chi-miR-1	TFBS	845	850	3.8729	+	TF=Ahr::Arnt;sequence=GGTGTG
chi-miR-1	TFBS	847	852	6.22083	+	TF=Ahr::Arnt;sequence=TGTGTG
chi-miR-1	TFBS	849	854	6.22083	+	TF=Ahr::Arnt;sequence=TGTGTG
chi-miR-1	TFBS	851	856	6.22083	+	TF=Ahr::Arnt;sequence=TGTGTG
chi-miR-1	TFBS	853	858	6.22083	+	TF=Ahr::Arnt;sequence=TGTGTG
chi-miR-1	TFBS	855	860	6.22083	+	TF=Ahr::Arnt;sequence=TGTGTG
chi-miR-1	TFBS	929	934	3.8729	+	TF=Ahr::Arnt;sequence=GGTGTG
chi-miR-1	TFBS	115	120	3.18606	-	TF=Ahr::Arnt;sequence=CGGGTG
chi-miR-1	TFBS	130	135	6.22083	-	TF=Ahr::Arnt;sequence=TGCTTG
chi-miR-1	TFBS	393	398	10.4938	-	TF=Ahr::Arnt;sequence=TGCGTG
chi-miR-1	TFBS	717	722	3.18606	-	TF=Ahr::Arnt;sequence=CCCGTG
chi-miR-1	TFBS	975	980	3.8729	-	TF=Ahr::Arnt;sequence=GGTGTG
chi-miR-1	TFBS	977	982	3.63587	-	TF=Ahr::Arnt;sequence=TGGGTG
chi-miR-106a-5p	TFBS	108	124	6.68477	+	TF=Alx1;sequence=CTCACTAGTTAAACATA
chi-miR-106a-5p	TFBS	859	875	5.04264	+	TF=Alx1;sequence=AATATTAACTAGTAGTT
chi-miR-106a-5p	TFBS	858	874	7.46181	-	TF=Alx1;sequence=ACTACTAGTTAATATTC
chi-miR-188-5p	TFBS	217	233	7.49448	+	TF=Alx1;sequence=GGATTTAATGAGTTAAT
chi-miR-188-5p	TFBS	258	274	9.28604	+	TF=Alx1;sequence=CCCTCTAAATAATAAAT
chi-miR-188-5p	TFBS	367	383	5.47257	+	TF=Alx1;sequence=TGCATTAAATATGTACA
chi-miR-188-5p	TFBS	387	403	4.928	+	TF=Alx1;sequence=TGATTTAAATATACACA
chi-miR-188-5p	TFBS	409	425	6.31786	+	TF=Alx1;sequence=TACATTAATTGTACATT
chi-miR-188-5p	TFBS	420	436	6.19624	+	TF=Alx1;sequence=TACATTAATTTATATTA
chi-miR-188-5p	TFBS	718	734	6.45497	+	TF=Alx1;sequence=CATCTTAATTACCCTCC
chi-miR-188-5p	TFBS	419	435	5.88087	-	TF=Alx1;sequence=AATATAAATTAATGTAC
chi-miR-188-5p	TFBS	717	733	5.03164	-	TF=Alx1;sequence=GAGGGTAATTAAGATGC
chi-miR-490	TFBS	15	31	6.23027	+	TF=Alx1;sequence=TACATTATTTAAACACA
chi-miR-490	TFBS	41	57	5.00772	+	TF=Alx1;sequence=TGGTCTAATGAACTCTC
chi-miR-490	TFBS	122	138	8.80177	+	TF=Alx1;sequence=AGTATTAATTGCTCAGT
chi-miR-490	TFBS	40	56	5.38109	-	TF=Alx1;sequence=AGAGTTCATTAGACCAG
chi-miR-490	TFBS	121	137	5.98637	-	TF=Alx1;sequence=CTGAGCAATTAATACTT
chi-miR-490	TFBS	785	801	7.29116	-	TF=Alx1;sequence=GCCTTTAATCAATAAAA
chi-miR-1307-3p	TFBS	81	97	5.09	+	TF=Alx1;sequence=AAGATTAATTACATTTA
chi-miR-1307-3p	TFBS	259	275	13.5948	+	TF=Alx1;sequence=CGGTTTAATTATTCCAC
chi-miR-1307-3p	TFBS	462	478	4.91948	+	TF=Alx1;sequence=AGTCAAAATTAGTCCTC
chi-miR-1307-3p	TFBS	80	96	8.17498	-	TF=Alx1;sequence=AAATGTAATTAATCTTT
chi-miR-1307-3p	TFBS	258	274	10.5224	-	TF=Alx1;sequence=TGGAATAATTAAACCGA
chi-miR-107-3p	TFBS	8	24	5.35583	-	TF=Alx1;sequence=CTAGCTACTTAGTCTCT
chi-miR-107-3p	TFBS	65	81	6.086	-	TF=Alx1;sequence=AGAACTAAATGAGCAGC
chi-miR-10a-5p	TFBS	389	405	6.01413	-	TF=Alx1;sequence=CCAGATATTTAATGACG
chi-let-7d-3p	TFBS	285	301	7.07338	+	TF=Alx1;sequence=AAATTTAACTAATACCT
chi-let-7d-3p	TFBS	827	843	5.43341	+	TF=Alx1;sequence=AGTCCTAACTAGTGGAC
chi-let-7d-3p	TFBS	901	917	5.66422	+	TF=Alx1;sequence=GGTTTTAATTTGAAATA
chi-let-7d-3p	TFBS	932	948	5.20916	+	TF=Alx1;sequence=TGGCCTAATTTAACAGG
chi-let-7d-3p	TFBS	284	300	7.85264	-	TF=Alx1;sequence=GGTATTAGTTAAATTTC
chi-let-7d-3p	TFBS	374	390	5.08991	-	TF=Alx1;sequence=TGATTCAATTGCTAAGC
chi-let-7d-3p	TFBS	547	563	5.96585	-	TF=Alx1;sequence=AGTTATAACTAGTCACT
chi-let-7d-3p	TFBS	826	842	6.86915	-	TF=Alx1;sequence=TCCACTAGTTAGGACTC
chi-let-7d-3p	TFBS	944	960	4.94319	-	TF=Alx1;sequence=ACTTCAAATTAACCTGT
chi-miR-16a-5p	TFBS	214	230	5.22612	-	TF=Alx1;sequence=TCTTTTAATTTGTTTAA
chi-miR-16a-5p	TFBS	730	746	6.8833	-	TF=Alx1;sequence=AGATATAAATAGTTATT
chi-miR-145-3p	TFBS	237	253	5.5989	+	TF=Alx1;sequence=CATTTTATTTAACCTCC
chi-miR-378-3p	TFBS	826	842	5.81463	-	TF=Alx1;sequence=CCTATCAATTACACTTC
chi-miR-145-5p	TFBS	237	253	5.5989	+	TF=Alx1;sequence=CATTTTATTTAACCTCC
chi-miR-34c-5p	TFBS	300	316	5.58203	+	TF=Alx1;sequence=CAGTGTAATTAGCTGAT
chi-miR-34c-5p	TFBS	719	735	6.243	+	TF=Alx1;sequence=TTCATTATTTAGTAGTT
chi-miR-34c-5p	TFBS	878	894	6.17616	+	TF=Alx1;sequence=CTCATTATTTAGTAGGG
chi-miR-34c-5p	TFBS	299	315	8.75854	-	TF=Alx1;sequence=TCAGCTAATTACACTGC
chi-miR-34c-5p	TFBS	718	734	6.729	-	TF=Alx1;sequence=ACTACTAAATAATGAAA
chi-miR-34c-5p	TFBS	877	893	7.87106	-	TF=Alx1;sequence=CCTACTAAATAATGAGA
chi-miR-155-5p	TFBS	808	824	5.33934	+	TF=Alx1;sequence=GGACTTAATGAACTCTT
chi-miR-155-5p	TFBS	12	28	6.77075	-	TF=Alx1;sequence=TCTTTTATTTAATCATG
chi-miR-155-5p	TFBS	796	812	7.7428	-	TF=Alx1;sequence=AGTCCTAGTTAGTCATT
chi-miR-155-5p	TFBS	807	823	6.61027	-	TF=Alx1;sequence=AGAGTTCATTAAGTCCT
chi-miR-34c-3p	TFBS	300	316	5.58203	+	TF=Alx1;sequence=CAGTGTAATTAGCTGAT
chi-miR-34c-3p	TFBS	719	735	6.243	+	TF=Alx1;sequence=TTCATTATTTAGTAGTT
chi-miR-34c-3p	TFBS	878	894	6.17616	+	TF=Alx1;sequence=CTCATTATTTAGTAGGG
chi-miR-34c-3p	TFBS	299	315	8.75854	-	TF=Alx1;sequence=TCAGCTAATTACACTGC
chi-miR-34c-3p	TFBS	718	734	6.729	-	TF=Alx1;sequence=ACTACTAAATAATGAAA
chi-miR-34c-3p	TFBS	877	893	7.87106	-	TF=Alx1;sequence=CCTACTAAATAATGAGA
novel_131	TFBS	361	370	5.47895	+	TF=ALX3;sequence=TCTCATTTAA
novel_131	TFBS	362	371	5.75512	+	TF=ALX3;sequence=CTCATTTAAA
novel_131	TFBS	398	407	5.82002	+	TF=ALX3;sequence=TTTCATTATT
novel_131	TFBS	482	491	5.93652	+	TF=ALX3;sequence=CGTAATAACC
novel_131	TFBS	820	829	4.48828	+	TF=ALX3;sequence=TCCGATAATA
novel_131	TFBS	294	303	5.52749	-	TF=ALX3;sequence=AGCAATAAAA
novel_131	TFBS	312	321	6.81655	-	TF=ALX3;sequence=TGCAATTTCA
novel_131	TFBS	386	395	6.70797	-	TF=ALX3;sequence=ACCTATTAGA
novel_131	TFBS	620	629	7.66093	-	TF=ALX3;sequence=CTCAATTTAC
novel_131	TFBS	823	832	4.89419	-	TF=ALX3;sequence=CACTATTATC
chi-miR-483	TFBS	74	83	5.62746	+	TF=ALX3;sequence=TGCCATTAAG
chi-miR-483	TFBS	645	654	6.46412	+	TF=ALX3;sequence=TTTACTTACC
chi-miR-106a-5p	TFBS	46	55	5.30568	+	TF=ALX3;sequence=TCTTATAAAA
chi-miR-106a-5p	TFBS	111	120	5.20988	+	TF=ALX3;sequence=ACTAGTTAAA
chi-miR-106a-5p	TFBS	488	497	4.92611	+	TF=ALX3;sequence=GTCTATTAAT
chi-miR-106a-5p	TFBS	517	526	5.15605	+	TF=ALX3;sequence=TTCATTTAAT
chi-miR-106a-5p	TFBS	521	530	5.46387	+	TF=ALX3;sequence=TTTAATCTAA
chi-miR-106a-5p	TFBS	9	18	5.60889	-	TF=ALX3;sequence=TACACTTAAA
chi-miR-106a-5p	TFBS	46	55	4.52794	-	TF=ALX3;sequence=TTTTATAAGA
chi-miR-106a-5p	TFBS	216	225	4.49418	-	TF=ALX3;sequence=CCCTATTTGA
chi-miR-106a-5p	TFBS	295	304	5.86338	-	TF=ALX3;sequence=TGTCATTATC
chi-miR-106a-5p	TFBS	319	328	4.70651	-	TF=ALX3;sequence=GCAGATTAGC
chi-miR-106a-5p	TFBS	339	348	6.88569	-	TF=ALX3;sequence=CTCCATTAAA
chi-miR-106a-5p	TFBS	492	501	5.64573	-	TF=ALX3;sequence=CTCCATTAAT
chi-miR-106a-5p	TFBS	521	530	6.2489	-	TF=ALX3;sequence=TTAGATTAAA
chi-miR-106a-5p	TFBS	634	643	5.04248	-	TF=ALX3;sequence=GTCCATTACC
chi-miR-106a-5p	TFBS	717	726	5.76771	-	TF=ALX3;sequence=TCCAATTCTT
chi-miR-106a-5p	TFBS	731	740	5.14224	-	TF=ALX3;sequence=GGCAATTTCA
chi-miR-106a-5p	TFBS	743	752	4.37202	-	TF=ALX3;sequence=ACAAATAACA
chi-miR-106a-5p	TFBS	764	773	4.74352	-	TF=ALX3;sequence=ATTATTTACA
chi-miR-106a-5p	TFBS	768	777	5.43135	-	TF=ALX3;sequence=CTGAATTATT
chi-miR-188-5p	TFBS	190	199	5.02705	+	TF=ALX3;sequence=GATGATTACC
chi-miR-188-5p	TFBS	220	229	5.39072	+	TF=ALX3;sequence=TTTAATGAGT
chi-miR-188-5p	TFBS	261	270	4.5181	+	TF=ALX3;sequence=TCTAAATAAT
chi-miR-188-5p	TFBS	262	271	4.37534	+	TF=ALX3;sequence=CTAAATAATA
chi-miR-188-5p	TFBS	265	274	4.48869	+	TF=ALX3;sequence=AATAATAAAT
chi-miR-188-5p	TFBS	385	394	4.50019	+	TF=ALX3;sequence=TATGATTTAA
chi-miR-188-5p	TFBS	423	432	6.21914	+	TF=ALX3;sequence=ATTAATTTAT
chi-miR-188-5p	TFBS	442	451	4.98729	+	TF=ALX3;sequence=TATAATGACA
chi-miR-188-5p	TFBS	721	730	10.4575	+	TF=ALX3;sequence=CTTAATTACC
chi-miR-188-5p	TFBS	864	873	5.28077	+	TF=ALX3;sequence=ACCAATCACT
chi-miR-188-5p	TFBS	14	23	4.88147	-	TF=ALX3;sequence=GGCAATAAGC
chi-miR-188-5p	TFBS	190	199	4.71567	-	TF=ALX3;sequence=GGTAATCATC
chi-miR-188-5p	TFBS	220	229	7.05185	-	TF=ALX3;sequence=ACTCATTAAA
chi-miR-188-5p	TFBS	261	270	5.14354	-	TF=ALX3;sequence=ATTATTTAGA
chi-miR-188-5p	TFBS	265	274	4.69577	-	TF=ALX3;sequence=ATTTATTATT
chi-miR-188-5p	TFBS	330	339	5.59255	-	TF=ALX3;sequence=ATCTATTACC
chi-miR-188-5p	TFBS	385	394	5.08097	-	TF=ALX3;sequence=TTAAATCATA
chi-miR-188-5p	TFBS	390	399	5.57428	-	TF=ALX3;sequence=TATATTTAAA
chi-miR-188-5p	TFBS	412	421	9.00315	-	TF=ALX3;sequence=TACAATTAAT
chi-miR-188-5p	TFBS	423	432	6.72448	-	TF=ALX3;sequence=ATAAATTAAT
chi-miR-188-5p	TFBS	442	451	6.03708	-	TF=ALX3;sequence=TGTCATTATA
chi-miR-188-5p	TFBS	721	730	8.3347	-	TF=ALX3;sequence=GGTAATTAAG
chi-miR-135b-5p	TFBS	693	702	5.93938	+	TF=ALX3;sequence=GCTCATTAAG
chi-miR-135b-5p	TFBS	800	809	5.17581	+	TF=ALX3;sequence=ACTCATTACT
chi-miR-135b-5p	TFBS	693	702	5.81609	-	TF=ALX3;sequence=CTTAATGAGC
chi-miR-183	TFBS	41	50	5.13687	+	TF=ALX3;sequence=CATAATTTCT
chi-miR-183	TFBS	123	132	6.14247	+	TF=ALX3;sequence=CAGAATTAAC
chi-miR-183	TFBS	41	50	5.1771	-	TF=ALX3;sequence=AGAAATTATG
chi-miR-183	TFBS	704	713	4.6295	-	TF=ALX3;sequence=GCCCATTATG
chi-miR-182	TFBS	179	188	4.43743	+	TF=ALX3;sequence=ACTGATTTGC
chi-miR-181c-3p	TFBS	459	468	5.32141	+	TF=ALX3;sequence=TCGAATTTGC
chi-miR-181c-3p	TFBS	515	524	6.84338	+	TF=ALX3;sequence=TGTGATTATA
chi-miR-181c-3p	TFBS	570	579	4.55434	+	TF=ALX3;sequence=TTGTATTAAA
chi-miR-181c-3p	TFBS	833	842	4.72098	+	TF=ALX3;sequence=TACTATTACT
chi-miR-181c-3p	TFBS	837	846	5.5998	+	TF=ALX3;sequence=ATTACTTAGA
chi-miR-181c-3p	TFBS	117	126	6.12345	-	TF=ALX3;sequence=TCAAATTTCC
chi-miR-181c-3p	TFBS	515	524	6.59538	-	TF=ALX3;sequence=TATAATCACA
chi-miR-181c-3p	TFBS	712	721	4.46901	-	TF=ALX3;sequence=TCCAATTGTC
chi-miR-181c-3p	TFBS	762	771	4.8208	-	TF=ALX3;sequence=CCCATTTAGT
chi-miR-181c-3p	TFBS	902	911	5.52611	-	TF=ALX3;sequence=ATCTATTAAG
chi-miR-874-3p	TFBS	234	243	7.1995	+	TF=ALX3;sequence=CTCTATTAAA
chi-miR-874-3p	TFBS	473	482	5.00202	+	TF=ALX3;sequence=CATCATTATC
chi-miR-874-3p	TFBS	601	610	6.64138	+	TF=ALX3;sequence=GCTAATAACA
chi-miR-874-3p	TFBS	8	17	4.73342	-	TF=ALX3;sequence=GGCTATTAGC
chi-miR-874-3p	TFBS	571	580	5.49964	-	TF=ALX3;sequence=ACCATTTAAA
chi-miR-874-3p	TFBS	601	610	6.82938	-	TF=ALX3;sequence=TGTTATTAGC
chi-miR-490	TFBS	18	27	5.37959	+	TF=ALX3;sequence=ATTATTTAAA
chi-miR-490	TFBS	44	53	7.23471	+	TF=ALX3;sequence=TCTAATGAAC
chi-miR-490	TFBS	438	447	7.6338	+	TF=ALX3;sequence=GCAAATTACA
chi-miR-490	TFBS	789	798	7.31645	+	TF=ALX3;sequence=ATTGATTAAA
chi-miR-490	TFBS	818	827	5.32395	+	TF=ALX3;sequence=AGTAATTTGG
chi-miR-490	TFBS	44	53	6.03785	-	TF=ALX3;sequence=GTTCATTAGA
chi-miR-490	TFBS	125	134	7.78556	-	TF=ALX3;sequence=AGCAATTAAT
chi-miR-490	TFBS	438	447	7.46451	-	TF=ALX3;sequence=TGTAATTTGC
chi-miR-490	TFBS	450	459	5.82374	-	TF=ALX3;sequence=CTCCATTATC
chi-miR-490	TFBS	754	763	4.72953	-	TF=ALX3;sequence=CCTTATCAAA
chi-miR-490	TFBS	785	794	6.55038	-	TF=ALX3;sequence=ATCAATAAAA
chi-miR-490	TFBS	789	798	7.23486	-	TF=ALX3;sequence=TTTAATCAAT
chi-miR-490	TFBS	818	827	7.42727	-	TF=ALX3;sequence=CCAAATTACT
chi-miR-1307-3p	TFBS	84	93	9.83399	+	TF=ALX3;sequence=ATTAATTACA
chi-miR-1307-3p	TFBS	90	99	5.15264	+	TF=ALX3;sequence=TACATTTAAA
chi-miR-1307-3p	TFBS	190	199	4.57563	+	TF=ALX3;sequence=TTTAATCTTA
chi-miR-1307-3p	TFBS	262	271	9.77992	+	TF=ALX3;sequence=TTTAATTATT
chi-miR-1307-3p	TFBS	280	289	5.43519	+	TF=ALX3;sequence=TACACTTAAC
chi-miR-1307-3p	TFBS	389	398	5.40159	+	TF=ALX3;sequence=CTCACTTACC
chi-miR-1307-3p	TFBS	465	474	6.04224	+	TF=ALX3;sequence=CAAAATTAGT
chi-miR-1307-3p	TFBS	598	607	4.62701	+	TF=ALX3;sequence=GGGAATTAAG
chi-miR-1307-3p	TFBS	699	708	6.93407	+	TF=ALX3;sequence=TTTAATAAGT
chi-miR-1307-3p	TFBS	720	729	5.39912	+	TF=ALX3;sequence=TTTAATATAA
chi-miR-1307-3p	TFBS	863	872	8.72601	+	TF=ALX3;sequence=CACAATTAAG
chi-miR-1307-3p	TFBS	895	904	5.33336	+	TF=ALX3;sequence=GCCAATTCTA
chi-miR-1307-3p	TFBS	988	997	7.76708	+	TF=ALX3;sequence=CCTGATTATA
chi-miR-1307-3p	TFBS	84	93	9.64526	-	TF=ALX3;sequence=TGTAATTAAT
chi-miR-1307-3p	TFBS	190	199	5.00553	-	TF=ALX3;sequence=TAAGATTAAA
chi-miR-1307-3p	TFBS	262	271	9.2267	-	TF=ALX3;sequence=AATAATTAAA
chi-miR-1307-3p	TFBS	427	436	4.9021	-	TF=ALX3;sequence=GGCAATTTAG
chi-miR-1307-3p	TFBS	465	474	6.23634	-	TF=ALX3;sequence=ACTAATTTTG
chi-miR-1307-3p	TFBS	598	607	6.3252	-	TF=ALX3;sequence=CTTAATTCCC
chi-miR-1307-3p	TFBS	699	708	7.36566	-	TF=ALX3;sequence=ACTTATTAAA
chi-miR-1307-3p	TFBS	720	729	5.75641	-	TF=ALX3;sequence=TTATATTAAA
chi-miR-1307-3p	TFBS	752	761	6.88569	-	TF=ALX3;sequence=CTCCATTAAA
chi-miR-1307-3p	TFBS	988	997	6.1192	-	TF=ALX3;sequence=TATAATCAGG
chi-miR-136-5p	TFBS	71	80	5.27714	+	TF=ALX3;sequence=CGCAATCAGG
chi-miR-136-5p	TFBS	332	341	4.61442	+	TF=ALX3;sequence=GTCAATCATG
chi-miR-136-5p	TFBS	838	847	5.5361	-	TF=ALX3;sequence=CCCAATGACC
chi-miR-543-3p	TFBS	160	169	5.11505	+	TF=ALX3;sequence=ACTAATTCTG
chi-miR-543-3p	TFBS	230	239	5.84194	+	TF=ALX3;sequence=TTCAATTCCG
chi-miR-543-3p	TFBS	160	169	4.84017	-	TF=ALX3;sequence=CAGAATTAGT
chi-miR-543-3p	TFBS	541	550	6.64284	-	TF=ALX3;sequence=TGCAATTTCC
chi-miR-543-3p	TFBS	572	581	5.31267	-	TF=ALX3;sequence=ACCAATGAGA
chi-miR-107-3p	TFBS	32	41	6.29356	+	TF=ALX3;sequence=AGTGATTAAA
chi-miR-107-3p	TFBS	309	318	6.18741	+	TF=ALX3;sequence=CCCCATTAAT
chi-miR-107-3p	TFBS	335	344	6.86497	+	TF=ALX3;sequence=CCCTATTAAG
chi-miR-107-3p	TFBS	419	428	4.44428	+	TF=ALX3;sequence=CTTGATCAGA
chi-miR-107-3p	TFBS	753	762	5.70233	+	TF=ALX3;sequence=CATAATCATA
chi-miR-107-3p	TFBS	841	850	5.00809	+	TF=ALX3;sequence=ACAAATAAAA
chi-miR-107-3p	TFBS	12	21	4.66526	-	TF=ALX3;sequence=GCTACTTAGT
chi-miR-107-3p	TFBS	32	41	6.59879	-	TF=ALX3;sequence=TTTAATCACT
chi-miR-107-3p	TFBS	97	106	4.4197	-	TF=ALX3;sequence=TGACATTAAA
chi-miR-107-3p	TFBS	400	409	4.76814	-	TF=ALX3;sequence=CCTGATTTAG
chi-miR-107-3p	TFBS	419	428	4.98669	-	TF=ALX3;sequence=TCTGATCAAG
chi-miR-107-3p	TFBS	753	762	5.7467	-	TF=ALX3;sequence=TATGATTATG
chi-miR-135a	TFBS	770	779	5.41182	+	TF=ALX3;sequence=GCCAATTCCC
chi-miR-135a	TFBS	101	110	6.30371	-	TF=ALX3;sequence=ACTTATTATC
chi-miR-10a-5p	TFBS	122	131	5.18455	+	TF=ALX3;sequence=CCCATTTAGG
chi-miR-10a-5p	TFBS	389	398	6.28443	+	TF=ALX3;sequence=CGTCATTAAA
chi-miR-10a-5p	TFBS	565	574	4.68514	+	TF=ALX3;sequence=TTTGATCACA
chi-miR-10a-5p	TFBS	750	759	4.65165	+	TF=ALX3;sequence=CATAATTCAT
chi-miR-10a-5p	TFBS	69	78	4.91657	-	TF=ALX3;sequence=CCGAATTTAC
chi-miR-10a-5p	TFBS	389	398	5.35444	-	TF=ALX3;sequence=TTTAATGACG
chi-miR-10a-5p	TFBS	750	759	4.99793	-	TF=ALX3;sequence=ATGAATTATG
chi-miR-10a-5p	TFBS	827	836	7.60434	-	TF=ALX3;sequence=TTCTATTAGA
chi-miR-10a-5p	TFBS	867	876	5.32421	-	TF=ALX3;sequence=GCCGATTACT
chi-miR-26b-5p	TFBS	672	681	6.61895	+	TF=ALX3;sequence=CCCAATTCCA
chi-let-7d-3p	TFBS	3	12	4.74999	+	TF=ALX3;sequence=TCAAATTCTC
chi-let-7d-3p	TFBS	330	339	6.13383	+	TF=ALX3;sequence=TTTTATTATT
chi-let-7d-3p	TFBS	333	342	5.14263	+	TF=ALX3;sequence=TATTATTACT
chi-let-7d-3p	TFBS	383	392	4.76714	+	TF=ALX3;sequence=TTGAATCAAA
chi-let-7d-3p	TFBS	502	511	7.78391	+	TF=ALX3;sequence=TCTGATTACG
chi-let-7d-3p	TFBS	526	535	4.52182	+	TF=ALX3;sequence=CCCAAATAAC
chi-let-7d-3p	TFBS	527	536	4.99548	+	TF=ALX3;sequence=CCAAATAACC
chi-let-7d-3p	TFBS	646	655	8.37691	+	TF=ALX3;sequence=TCTAATTTTC
chi-let-7d-3p	TFBS	683	692	7.49137	+	TF=ALX3;sequence=TGAAATTATA
chi-let-7d-3p	TFBS	689	698	5.57428	+	TF=ALX3;sequence=TATATTTAAA
chi-let-7d-3p	TFBS	694	703	5.50331	+	TF=ALX3;sequence=TTAAATTTTA
chi-let-7d-3p	TFBS	904	913	8.66112	+	TF=ALX3;sequence=TTTAATTTGA
chi-let-7d-3p	TFBS	911	920	4.70786	+	TF=ALX3;sequence=TGAAATAAAC
chi-let-7d-3p	TFBS	935	944	8.79796	+	TF=ALX3;sequence=CCTAATTTAA
chi-let-7d-3p	TFBS	948	957	6.9868	+	TF=ALX3;sequence=GTTAATTTGA
chi-let-7d-3p	TFBS	110	119	4.94557	-	TF=ALX3;sequence=ACCAATTCCG
chi-let-7d-3p	TFBS	276	285	4.89488	-	TF=ALX3;sequence=TCCAATTGCA
chi-let-7d-3p	TFBS	283	292	5.58177	-	TF=ALX3;sequence=TTAAATTTCC
chi-let-7d-3p	TFBS	288	297	4.66819	-	TF=ALX3;sequence=ATTAGTTAAA
chi-let-7d-3p	TFBS	330	339	5.72866	-	TF=ALX3;sequence=AATAATAAAA
chi-let-7d-3p	TFBS	333	342	5.06089	-	TF=ALX3;sequence=AGTAATAATA
chi-let-7d-3p	TFBS	383	392	4.62226	-	TF=ALX3;sequence=TTTGATTCAA
chi-let-7d-3p	TFBS	502	511	6.57499	-	TF=ALX3;sequence=CGTAATCAGA
chi-let-7d-3p	TFBS	557	566	5.11881	-	TF=ALX3;sequence=CCTAGTTATA
chi-let-7d-3p	TFBS	575	584	6.06076	-	TF=ALX3;sequence=CCCATTTAGA
chi-let-7d-3p	TFBS	646	655	6.24877	-	TF=ALX3;sequence=GAAAATTAGA
chi-let-7d-3p	TFBS	658	667	5.08277	-	TF=ALX3;sequence=TTTGATAAAC
chi-let-7d-3p	TFBS	683	692	7.01772	-	TF=ALX3;sequence=TATAATTTCA
chi-let-7d-3p	TFBS	694	703	5.14818	-	TF=ALX3;sequence=TAAAATTTAA
chi-let-7d-3p	TFBS	790	799	6.17715	-	TF=ALX3;sequence=TTCAATCACT
chi-let-7d-3p	TFBS	894	903	4.55219	-	TF=ALX3;sequence=ACCAGTTAGA
chi-let-7d-3p	TFBS	904	913	9.94419	-	TF=ALX3;sequence=TCAAATTAAA
chi-let-7d-3p	TFBS	935	944	8.29024	-	TF=ALX3;sequence=TTAAATTAGG
chi-let-7d-3p	TFBS	948	957	9.77048	-	TF=ALX3;sequence=TCAAATTAAC
chi-let-7d-3p	TFBS	967	976	6.33958	-	TF=ALX3;sequence=TCTACTTAGT
chi-miR-16a-5p	TFBS	120	129	6.58771	+	TF=ALX3;sequence=GTTTATTAAA
chi-miR-16a-5p	TFBS	218	227	8.50613	+	TF=ALX3;sequence=ACAAATTAAA
chi-miR-16a-5p	TFBS	265	274	7.01866	+	TF=ALX3;sequence=TATTATTAAA
chi-miR-16a-5p	TFBS	334	343	5.99051	+	TF=ALX3;sequence=TTTAATGAAG
chi-miR-16a-5p	TFBS	518	527	7.23819	+	TF=ALX3;sequence=TGTAATTTCA
chi-miR-16a-5p	TFBS	613	622	5.40986	+	TF=ALX3;sequence=TCATATTATA
chi-miR-16a-5p	TFBS	700	709	6.49758	+	TF=ALX3;sequence=TTTTATTATG
chi-miR-16a-5p	TFBS	734	743	5.03304	+	TF=ALX3;sequence=ACTATTTATA
chi-miR-16a-5p	TFBS	787	796	4.73281	+	TF=ALX3;sequence=TGTATTTATC
chi-miR-16a-5p	TFBS	120	129	8.23637	-	TF=ALX3;sequence=TTTAATAAAC
chi-miR-16a-5p	TFBS	171	180	5.99257	-	TF=ALX3;sequence=ATCTATTAGC
chi-miR-16a-5p	TFBS	218	227	7.42115	-	TF=ALX3;sequence=TTTAATTTGT
chi-miR-16a-5p	TFBS	265	274	7.52184	-	TF=ALX3;sequence=TTTAATAATA
chi-miR-16a-5p	TFBS	334	343	7.30733	-	TF=ALX3;sequence=CTTCATTAAA
chi-miR-16a-5p	TFBS	448	457	4.74352	-	TF=ALX3;sequence=ATTATTTACA
chi-miR-16a-5p	TFBS	518	527	7.74353	-	TF=ALX3;sequence=TGAAATTACA
chi-miR-16a-5p	TFBS	545	554	4.80503	-	TF=ALX3;sequence=TCAAATTTTT
chi-miR-16a-5p	TFBS	558	567	4.44124	-	TF=ALX3;sequence=TACAGTTAAA
chi-miR-16a-5p	TFBS	700	709	6.52583	-	TF=ALX3;sequence=CATAATAAAA
chi-miR-16a-5p	TFBS	781	790	5.15264	-	TF=ALX3;sequence=TACATTTAAA
chi-miR-145-3p	TFBS	239	248	5.25107	+	TF=ALX3;sequence=TTTTATTTAA
chi-miR-145-3p	TFBS	240	249	6.64394	+	TF=ALX3;sequence=TTTATTTAAC
chi-miR-145-3p	TFBS	340	349	6.2	+	TF=ALX3;sequence=ATAAATTATG
chi-miR-145-3p	TFBS	449	458	5.28587	+	TF=ALX3;sequence=CATAATAAAT
chi-miR-145-3p	TFBS	568	577	4.73281	+	TF=ALX3;sequence=TGTATTTATC
chi-miR-145-3p	TFBS	874	883	4.53028	+	TF=ALX3;sequence=AGCAATCATC
chi-miR-145-3p	TFBS	239	248	5.90446	-	TF=ALX3;sequence=TTAAATAAAA
chi-miR-145-3p	TFBS	274	283	6.31412	-	TF=ALX3;sequence=GTCAATAAAA
chi-miR-145-3p	TFBS	340	349	5.77295	-	TF=ALX3;sequence=CATAATTTAT
chi-miR-145-3p	TFBS	449	458	5.05952	-	TF=ALX3;sequence=ATTTATTATG
chi-miR-145-3p	TFBS	612	621	10.499	-	TF=ALX3;sequence=CCCAATTATA
chi-miR-145-3p	TFBS	632	641	6.03767	-	TF=ALX3;sequence=CTCACTTAAC
chi-miR-143-3p	TFBS	705	714	7.19205	+	TF=ALX3;sequence=TCCCATTAAG
chi-miR-143-3p	TFBS	771	780	7.63822	+	TF=ALX3;sequence=TGTAATTTGA
chi-miR-143-3p	TFBS	763	772	4.56083	-	TF=ALX3;sequence=CACAATGAAA
chi-miR-143-3p	TFBS	771	780	9.30812	-	TF=ALX3;sequence=TCAAATTACA
chi-miR-338-3p	TFBS	687	696	4.82873	+	TF=ALX3;sequence=TTTTATCAAA
chi-miR-338-3p	TFBS	692	701	6.44615	+	TF=ALX3;sequence=TCAAATAAAA
chi-miR-338-3p	TFBS	637	646	6.04789	-	TF=ALX3;sequence=GCCAATTCAC
chi-miR-338-3p	TFBS	687	696	5.25647	-	TF=ALX3;sequence=TTTGATAAAA
chi-miR-338-3p	TFBS	692	701	5.01502	-	TF=ALX3;sequence=TTTTATTTGA
chi-miR-338-3p	TFBS	745	754	6.81577	-	TF=ALX3;sequence=CTCGATTAAG
chi-miR-378-3p	TFBS	677	686	4.62284	+	TF=ALX3;sequence=GCAAATTTCA
chi-miR-378-3p	TFBS	677	686	4.95889	-	TF=ALX3;sequence=TGAAATTTGC
chi-miR-378-3p	TFBS	699	708	4.41631	-	TF=ALX3;sequence=CCAAATTTCT
chi-miR-378-3p	TFBS	708	717	5.63884	-	TF=ALX3;sequence=CACGATTACC
chi-miR-378-3p	TFBS	743	752	5.97599	-	TF=ALX3;sequence=CCAGATTAAC
chi-miR-378-3p	TFBS	830	839	9.41235	-	TF=ALX3;sequence=ATCAATTACA
chi-miR-143-5p	TFBS	705	714	7.19205	+	TF=ALX3;sequence=TCCCATTAAG
chi-miR-143-5p	TFBS	771	780	7.63822	+	TF=ALX3;sequence=TGTAATTTGA
chi-miR-143-5p	TFBS	763	772	4.56083	-	TF=ALX3;sequence=CACAATGAAA
chi-miR-143-5p	TFBS	771	780	9.30812	-	TF=ALX3;sequence=TCAAATTACA
chi-miR-145-5p	TFBS	239	248	5.25107	+	TF=ALX3;sequence=TTTTATTTAA
chi-miR-145-5p	TFBS	240	249	6.64394	+	TF=ALX3;sequence=TTTATTTAAC
chi-miR-145-5p	TFBS	340	349	6.2	+	TF=ALX3;sequence=ATAAATTATG
chi-miR-145-5p	TFBS	449	458	5.28587	+	TF=ALX3;sequence=CATAATAAAT
chi-miR-145-5p	TFBS	568	577	4.73281	+	TF=ALX3;sequence=TGTATTTATC
chi-miR-145-5p	TFBS	874	883	4.53028	+	TF=ALX3;sequence=AGCAATCATC
chi-miR-145-5p	TFBS	239	248	5.90446	-	TF=ALX3;sequence=TTAAATAAAA
chi-miR-145-5p	TFBS	274	283	6.31412	-	TF=ALX3;sequence=GTCAATAAAA
chi-miR-145-5p	TFBS	340	349	5.77295	-	TF=ALX3;sequence=CATAATTTAT
chi-miR-145-5p	TFBS	449	458	5.05952	-	TF=ALX3;sequence=ATTTATTATG
chi-miR-145-5p	TFBS	612	621	10.499	-	TF=ALX3;sequence=CCCAATTATA
chi-miR-145-5p	TFBS	632	641	6.03767	-	TF=ALX3;sequence=CTCACTTAAC
chi-miR-34c-5p	TFBS	303	312	10.4755	+	TF=ALX3;sequence=TGTAATTAGC
chi-miR-34c-5p	TFBS	331	340	4.93378	+	TF=ALX3;sequence=TACAATCACT
chi-miR-34c-5p	TFBS	718	727	5.82002	+	TF=ALX3;sequence=TTTCATTATT
chi-miR-34c-5p	TFBS	877	886	6.3617	+	TF=ALX3;sequence=TCTCATTATT
chi-miR-34c-5p	TFBS	933	942	6.07168	+	TF=ALX3;sequence=GCCTATTACA
chi-miR-34c-5p	TFBS	303	312	10.1394	-	TF=ALX3;sequence=GCTAATTACA
chi-miR-34c-5p	TFBS	311	320	6.40006	-	TF=ALX3;sequence=TACAATCAGC
chi-miR-155-5p	TFBS	12	21	6.87026	+	TF=ALX3;sequence=CATGATTAAA
chi-miR-155-5p	TFBS	17	26	5.90446	+	TF=ALX3;sequence=TTAAATAAAA
chi-miR-155-5p	TFBS	154	163	4.48979	+	TF=ALX3;sequence=TAAAATCAGA
chi-miR-155-5p	TFBS	312	321	5.52201	+	TF=ALX3;sequence=TCTAAATAGA
chi-miR-155-5p	TFBS	429	438	5.76625	+	TF=ALX3;sequence=ATCTATTACA
chi-miR-155-5p	TFBS	535	544	7.2739	+	TF=ALX3;sequence=TTTACTTAAA
chi-miR-155-5p	TFBS	540	549	8.59272	+	TF=ALX3;sequence=TTAAATTACC
chi-miR-155-5p	TFBS	696	705	4.56567	+	TF=ALX3;sequence=CTACATTAGA
chi-miR-155-5p	TFBS	713	722	4.60694	+	TF=ALX3;sequence=ACAAATTTTA
chi-miR-155-5p	TFBS	737	746	5.60889	+	TF=ALX3;sequence=TACACTTAAA
chi-miR-155-5p	TFBS	771	780	6.10293	+	TF=ALX3;sequence=GCCAATTTAT
chi-miR-155-5p	TFBS	811	820	6.05213	+	TF=ALX3;sequence=CTTAATGAAC
chi-miR-155-5p	TFBS	12	21	6.71037	-	TF=ALX3;sequence=TTTAATCATG
chi-miR-155-5p	TFBS	16	25	5.57769	-	TF=ALX3;sequence=TTTATTTAAT
chi-miR-155-5p	TFBS	17	26	5.25107	-	TF=ALX3;sequence=TTTTATTTAA
chi-miR-155-5p	TFBS	154	163	5.39701	-	TF=ALX3;sequence=TCTGATTTTA
chi-miR-155-5p	TFBS	312	321	7.12329	-	TF=ALX3;sequence=TCTATTTAGA
chi-miR-155-5p	TFBS	540	549	6.19995	-	TF=ALX3;sequence=GGTAATTTAA
chi-miR-155-5p	TFBS	567	576	5.04528	-	TF=ALX3;sequence=TCTGATTTAT
chi-miR-155-5p	TFBS	800	809	4.53104	-	TF=ALX3;sequence=CCTAGTTAGT
chi-miR-155-5p	TFBS	811	820	5.39769	-	TF=ALX3;sequence=GTTCATTAAG
chi-miR-34c-3p	TFBS	303	312	10.4755	+	TF=ALX3;sequence=TGTAATTAGC
chi-miR-34c-3p	TFBS	331	340	4.93378	+	TF=ALX3;sequence=TACAATCACT
chi-miR-34c-3p	TFBS	718	727	5.82002	+	TF=ALX3;sequence=TTTCATTATT
chi-miR-34c-3p	TFBS	877	886	6.3617	+	TF=ALX3;sequence=TCTCATTATT
chi-miR-34c-3p	TFBS	933	942	6.07168	+	TF=ALX3;sequence=GCCTATTACA
chi-miR-34c-3p	TFBS	303	312	10.1394	-	TF=ALX3;sequence=GCTAATTACA
chi-miR-34c-3p	TFBS	311	320	6.40006	-	TF=ALX3;sequence=TACAATCAGC
chi-miR-338-5p	TFBS	687	696	4.82873	+	TF=ALX3;sequence=TTTTATCAAA
chi-miR-338-5p	TFBS	692	701	6.44615	+	TF=ALX3;sequence=TCAAATAAAA
chi-miR-338-5p	TFBS	637	646	6.04789	-	TF=ALX3;sequence=GCCAATTCAC
chi-miR-338-5p	TFBS	687	696	5.25647	-	TF=ALX3;sequence=TTTGATAAAA
chi-miR-338-5p	TFBS	692	701	5.01502	-	TF=ALX3;sequence=TTTTATTTGA
chi-miR-338-5p	TFBS	745	754	6.81577	-	TF=ALX3;sequence=CTCGATTAAG
chi-miR-34b-3p	TFBS	408	417	4.76819	+	TF=ALX3;sequence=GTCACTTAGC
chi-miR-34b-3p	TFBS	153	162	8.35642	-	TF=ALX3;sequence=TCCAATAAAC
chi-miR-223-3p	TFBS	32	41	4.68945	+	TF=ALX3;sequence=TTTATTTATT
chi-miR-223-3p	TFBS	36	45	4.68945	+	TF=ALX3;sequence=TTTATTTATT
chi-miR-223-3p	TFBS	40	49	4.68945	+	TF=ALX3;sequence=TTTATTTATT
chi-miR-223-3p	TFBS	44	53	6.18158	+	TF=ALX3;sequence=TTTATTTACA
chi-miR-223-3p	TFBS	159	168	5.32443	+	TF=ALX3;sequence=TGCAATTTTT
chi-miR-223-3p	TFBS	178	187	5.39912	+	TF=ALX3;sequence=TTTAATATAA
chi-miR-223-3p	TFBS	401	410	5.83584	+	TF=ALX3;sequence=ATTACTTAAA
chi-miR-223-3p	TFBS	475	484	5.13757	+	TF=ALX3;sequence=ACTACTTAAT
chi-miR-223-3p	TFBS	70	79	4.77077	-	TF=ALX3;sequence=GTCAATGAAA
chi-miR-223-3p	TFBS	107	116	4.73435	-	TF=ALX3;sequence=TCTTATCACA
chi-miR-223-3p	TFBS	178	187	5.75641	-	TF=ALX3;sequence=TTATATTAAA
chi-miR-223-3p	TFBS	479	488	6.65036	-	TF=ALX3;sequence=TTCCATTAAG
chi-miR-133a-3p	TFBS	17	26	6.08354	+	TF=ALX3;sequence=CTGAATTAGT
chi-miR-133a-3p	TFBS	127	136	4.36283	+	TF=ALX3;sequence=TTTTATTTTA
chi-miR-133a-3p	TFBS	172	181	5.52155	+	TF=ALX3;sequence=TGCAATTCCC
chi-miR-133a-3p	TFBS	215	224	5.13801	+	TF=ALX3;sequence=GGTAATTTTC
chi-miR-133a-3p	TFBS	229	238	4.57197	+	TF=ALX3;sequence=TCAAATTCAT
chi-miR-133a-3p	TFBS	259	268	6.14245	+	TF=ALX3;sequence=TATTATTAAG
chi-miR-133a-3p	TFBS	350	359	4.98525	+	TF=ALX3;sequence=AACTATTAAC
chi-miR-133a-3p	TFBS	464	473	6.4711	+	TF=ALX3;sequence=TCTATTTATA
chi-miR-133a-3p	TFBS	738	747	4.69807	+	TF=ALX3;sequence=TATATTTAAG
chi-miR-133a-3p	TFBS	944	953	6.34514	+	TF=ALX3;sequence=CGTAATTTTA
chi-miR-133a-3p	TFBS	953	962	5.00809	+	TF=ALX3;sequence=ACAAATAAAA
chi-miR-133a-3p	TFBS	17	26	6.00328	-	TF=ALX3;sequence=ACTAATTCAG
chi-miR-133a-3p	TFBS	127	136	4.6611	-	TF=ALX3;sequence=TAAAATAAAA
chi-miR-133a-3p	TFBS	209	218	6.28321	-	TF=ALX3;sequence=TACCATTAAA
chi-miR-133a-3p	TFBS	215	224	5.67504	-	TF=ALX3;sequence=GAAAATTACC
chi-miR-133a-3p	TFBS	259	268	6.88096	-	TF=ALX3;sequence=CTTAATAATA
chi-miR-133a-3p	TFBS	271	280	7.42796	-	TF=ALX3;sequence=TCTCATTATC
chi-miR-133a-3p	TFBS	631	640	5.39551	-	TF=ALX3;sequence=CCAAATAAGC
chi-miR-133a-3p	TFBS	654	663	6.29739	-	TF=ALX3;sequence=TCTATTTATC
chi-miR-133a-3p	TFBS	703	712	5.49964	-	TF=ALX3;sequence=ACCATTTAAA
chi-miR-133a-3p	TFBS	944	953	6.64685	-	TF=ALX3;sequence=TAAAATTACG
chi-miR-1	TFBS	25	34	7.40544	-	TF=ALX3;sequence=ACCAATTTAC
chi-miR-106a-5p	TFBS	108	124	7.34782	+	TF=Alx4;sequence=CTCACTAGTTAAACATA
chi-miR-106a-5p	TFBS	859	875	5.83658	+	TF=Alx4;sequence=AATATTAACTAGTAGTT
chi-miR-106a-5p	TFBS	488	504	5.59979	-	TF=Alx4;sequence=CCACTCCATTAATAGAC
chi-miR-106a-5p	TFBS	858	874	8.1285	-	TF=Alx4;sequence=ACTACTAGTTAATATTC
chi-miR-188-5p	TFBS	217	233	7.70135	+	TF=Alx4;sequence=GGATTTAATGAGTTAAT
chi-miR-188-5p	TFBS	258	274	9.61629	+	TF=Alx4;sequence=CCCTCTAAATAATAAAT
chi-miR-188-5p	TFBS	420	436	6.53927	+	TF=Alx4;sequence=TACATTAATTTATATTA
chi-miR-188-5p	TFBS	718	734	8.28872	+	TF=Alx4;sequence=CATCTTAATTACCCTCC
chi-miR-188-5p	TFBS	216	232	5.34114	-	TF=Alx4;sequence=TTAACTCATTAAATCCC
chi-miR-188-5p	TFBS	419	435	6.6905	-	TF=Alx4;sequence=AATATAAATTAATGTAC
chi-miR-188-5p	TFBS	717	733	6.36856	-	TF=Alx4;sequence=GAGGGTAATTAAGATGC
chi-miR-135b-5p	TFBS	796	812	5.72808	-	TF=Alx4;sequence=CCCAGTAATGAGTTTCC
chi-miR-490	TFBS	15	31	6.14048	+	TF=Alx4;sequence=TACATTATTTAAACACA
chi-miR-490	TFBS	41	57	6.3467	+	TF=Alx4;sequence=TGGTCTAATGAACTCTC
chi-miR-490	TFBS	122	138	7.31315	+	TF=Alx4;sequence=AGTATTAATTGCTCAGT
chi-miR-490	TFBS	40	56	6.41675	-	TF=Alx4;sequence=AGAGTTCATTAGACCAG
chi-miR-490	TFBS	121	137	5.62179	-	TF=Alx4;sequence=CTGAGCAATTAATACTT
chi-miR-490	TFBS	785	801	7.51494	-	TF=Alx4;sequence=GCCTTTAATCAATAAAA
chi-miR-1307-3p	TFBS	259	275	11.9239	+	TF=Alx4;sequence=CGGTTTAATTATTCCAC
chi-miR-1307-3p	TFBS	80	96	6.06333	-	TF=Alx4;sequence=AAATGTAATTAATCTTT
chi-miR-1307-3p	TFBS	258	274	7.8333	-	TF=Alx4;sequence=TGGAATAATTAAACCGA
chi-miR-107-3p	TFBS	65	81	5.27118	-	TF=Alx4;sequence=AGAACTAAATGAGCAGC
chi-let-7d-3p	TFBS	285	301	5.8502	+	TF=Alx4;sequence=AAATTTAACTAATACCT
chi-let-7d-3p	TFBS	827	843	5.72313	+	TF=Alx4;sequence=AGTCCTAACTAGTGGAC
chi-let-7d-3p	TFBS	901	917	5.61834	+	TF=Alx4;sequence=GGTTTTAATTTGAAATA
chi-let-7d-3p	TFBS	932	948	5.56398	+	TF=Alx4;sequence=TGGCCTAATTTAACAGG
chi-let-7d-3p	TFBS	945	961	6.48903	+	TF=Alx4;sequence=CAGGTTAATTTGAAGTC
chi-let-7d-3p	TFBS	284	300	8.8688	-	TF=Alx4;sequence=GGTATTAGTTAAATTTC
chi-let-7d-3p	TFBS	826	842	6.64333	-	TF=Alx4;sequence=TCCACTAGTTAGGACTC
chi-let-7d-3p	TFBS	931	947	5.10731	-	TF=Alx4;sequence=CTGTTAAATTAGGCCAT
chi-let-7d-3p	TFBS	944	960	5.27813	-	TF=Alx4;sequence=ACTTCAAATTAACCTGT
chi-miR-145-3p	TFBS	237	253	7.72183	+	TF=Alx4;sequence=CATTTTATTTAACCTCC
chi-miR-338-3p	TFBS	741	757	5.81218	-	TF=Alx4;sequence=CCCCTCGATTAAGCCTC
chi-miR-378-3p	TFBS	826	842	6.68365	-	TF=Alx4;sequence=CCTATCAATTACACTTC
chi-miR-145-5p	TFBS	237	253	7.72183	+	TF=Alx4;sequence=CATTTTATTTAACCTCC
chi-miR-34c-5p	TFBS	300	316	5.85118	+	TF=Alx4;sequence=CAGTGTAATTAGCTGAT
chi-miR-34c-5p	TFBS	719	735	6.36407	+	TF=Alx4;sequence=TTCATTATTTAGTAGTT
chi-miR-34c-5p	TFBS	878	894	8.69452	+	TF=Alx4;sequence=CTCATTATTTAGTAGGG
chi-miR-34c-5p	TFBS	299	315	6.42482	-	TF=Alx4;sequence=TCAGCTAATTACACTGC
chi-miR-34c-5p	TFBS	718	734	5.86435	-	TF=Alx4;sequence=ACTACTAAATAATGAAA
chi-miR-34c-5p	TFBS	877	893	7.85325	-	TF=Alx4;sequence=CCTACTAAATAATGAGA
chi-miR-155-5p	TFBS	808	824	6.96736	+	TF=Alx4;sequence=GGACTTAATGAACTCTT
chi-miR-155-5p	TFBS	12	28	6.77591	-	TF=Alx4;sequence=TCTTTTATTTAATCATG
chi-miR-155-5p	TFBS	796	812	6.89715	-	TF=Alx4;sequence=AGTCCTAGTTAGTCATT
chi-miR-155-5p	TFBS	807	823	7.98284	-	TF=Alx4;sequence=AGAGTTCATTAAGTCCT
chi-miR-34c-3p	TFBS	300	316	5.85118	+	TF=Alx4;sequence=CAGTGTAATTAGCTGAT
chi-miR-34c-3p	TFBS	719	735	6.36407	+	TF=Alx4;sequence=TTCATTATTTAGTAGTT
chi-miR-34c-3p	TFBS	878	894	8.69452	+	TF=Alx4;sequence=CTCATTATTTAGTAGGG
chi-miR-34c-3p	TFBS	299	315	6.42482	-	TF=Alx4;sequence=TCAGCTAATTACACTGC
chi-miR-34c-3p	TFBS	718	734	5.86435	-	TF=Alx4;sequence=ACTACTAAATAATGAAA
chi-miR-34c-3p	TFBS	877	893	7.85325	-	TF=Alx4;sequence=CCTACTAAATAATGAGA
chi-miR-338-5p	TFBS	741	757	5.81218	-	TF=Alx4;sequence=CCCCTCGATTAAGCCTC
chi-miR-483	TFBS	338	354	-0.29117	+	TF=Ar;sequence=CAGCAGGACGTGTCCCC
chi-miR-483	TFBS	712	728	0.277999	+	TF=Ar;sequence=AAGCACACCCACTTCTC
chi-miR-483	TFBS	338	354	0.934434	-	TF=Ar;sequence=GGGGACACGTCCTGCTG
chi-miR-483	TFBS	712	728	1.65875	-	TF=Ar;sequence=GAGAAGTGGGTGTGCTT
chi-miR-106a-5p	TFBS	444	460	1.10871	+	TF=Ar;sequence=TGGAAGGCTGTGTTTCT
chi-miR-106a-5p	TFBS	505	521	1.06338	+	TF=Ar;sequence=GGGCAGGGAATGTTCAT
chi-miR-106a-5p	TFBS	444	460	-0.0797598	-	TF=Ar;sequence=AGAAACACAGCCTTCCA
chi-miR-188-5p	TFBS	355	371	7.77569	+	TF=Ar;sequence=AGGTACATATCGTGCAT
chi-miR-188-5p	TFBS	355	371	7.26826	-	TF=Ar;sequence=ATGCACGATATGTACCT
chi-miR-135b-5p	TFBS	882	898	6.03074	+	TF=Ar;sequence=TTGTACATCCTGTCCCA
chi-miR-135b-5p	TFBS	882	898	9.41038	-	TF=Ar;sequence=TGGGACAGGATGTACAA
chi-miR-135b-5p	TFBS	979	995	3.67716	-	TF=Ar;sequence=GGGGAGGGGGCGTTCCA
chi-miR-183	TFBS	791	807	2.29403	+	TF=Ar;sequence=GGAAACACCTTGATCTG
chi-miR-183	TFBS	791	807	-0.12957	-	TF=Ar;sequence=CAGATCAAGGTGTTTCC
chi-miR-182	TFBS	440	456	3.2309	+	TF=Ar;sequence=AAGAGCATTATGTACAG
chi-miR-182	TFBS	449	465	12.8175	+	TF=Ar;sequence=ATGTACAGAATGTACCT
chi-miR-182	TFBS	552	568	-0.333193	+	TF=Ar;sequence=CGTGACATGGAGTGCCT
chi-miR-182	TFBS	440	456	0.83805	-	TF=Ar;sequence=CTGTACATAATGCTCTT
chi-miR-182	TFBS	449	465	13.4734	-	TF=Ar;sequence=AGGTACATTCTGTACAT
chi-miR-182	TFBS	967	983	0.159036	-	TF=Ar;sequence=TGGGACCCCGTGAGCTG
chi-miR-181c-3p	TFBS	126	142	4.9995	+	TF=Ar;sequence=AAGTCCAGGCCGTTCTC
chi-miR-181c-3p	TFBS	537	553	0.689411	+	TF=Ar;sequence=CGGAACACGGTGAAGCT
chi-miR-181c-3p	TFBS	126	142	0.165458	-	TF=Ar;sequence=GAGAACGGCCTGGACTT
chi-miR-490	TFBS	69	85	2.23908	-	TF=Ar;sequence=AGGAAAAGAAAGTGCCT
chi-miR-136-5p	TFBS	468	484	1.66227	+	TF=Ar;sequence=CAGAGCACGATGAACTC
chi-miR-136-5p	TFBS	468	484	0.12314	-	TF=Ar;sequence=GAGTTCATCGTGCTCTG
chi-miR-135a	TFBS	11	27	0.473415	+	TF=Ar;sequence=GGGGACAGCAGGAGCCC
chi-miR-135a	TFBS	805	821	0.806536	+	TF=Ar;sequence=CAGAACCCAGTTTACCT
chi-miR-135a	TFBS	805	821	2.85378	-	TF=Ar;sequence=AGGTAAACTGGGTTCTG
chi-miR-10a-5p	TFBS	590	606	8.16948	+	TF=Ar;sequence=AAGAACACGGAGTTACC
chi-miR-10a-5p	TFBS	807	823	0.0263853	+	TF=Ar;sequence=CGGGACCTGCTGTTTCT
chi-miR-10a-5p	TFBS	873	889	5.84066	+	TF=Ar;sequence=CGGCACACAGTGTCTTT
chi-miR-10a-5p	TFBS	590	606	5.79998	-	TF=Ar;sequence=GGTAACTCCGTGTTCTT
chi-miR-10a-5p	TFBS	873	889	6.20328	-	TF=Ar;sequence=AAAGACACTGTGTGCCG
chi-miR-16a-5p	TFBS	87	103	2.98902	+	TF=Ar;sequence=GGATACAAAATGAACTC
chi-miR-16a-5p	TFBS	87	103	0.857919	-	TF=Ar;sequence=GAGTTCATTTTGTATCC
chi-miR-155-5p	TFBS	806	822	0.0557525	+	TF=Ar;sequence=TAGGACTTAATGAACTC
chi-miR-133a-3p	TFBS	189	205	0.339652	+	TF=Ar;sequence=AAAAACTTGCTGTACTG
chi-miR-133a-3p	TFBS	481	497	4.48759	+	TF=Ar;sequence=GGGTACCAGAGGTACTT
chi-miR-133a-3p	TFBS	189	205	0.523388	-	TF=Ar;sequence=CAGTACAGCAAGTTTTT
chi-miR-133a-3p	TFBS	481	497	3.16666	-	TF=Ar;sequence=AAGTACCTCTGGTACCC
novel_131	TFBS	312	321	-1.25405	+	TF=ARGFX;sequence=TGAAATTGCA
novel_131	TFBS	361	370	3.13314	+	TF=ARGFX;sequence=TCTCATTTAA
novel_131	TFBS	398	407	0.543654	+	TF=ARGFX;sequence=TTTCATTATT
novel_131	TFBS	620	629	2.17671	+	TF=ARGFX;sequence=GTAAATTGAG
novel_131	TFBS	312	321	0.300904	-	TF=ARGFX;sequence=TGCAATTTCA
novel_131	TFBS	386	395	-1.67901	-	TF=ARGFX;sequence=ACCTATTAGA
novel_131	TFBS	620	629	3.1814	-	TF=ARGFX;sequence=CTCAATTTAC
chi-miR-483	TFBS	74	83	-1.57499	+	TF=ARGFX;sequence=TGCCATTAAG
chi-miR-106a-5p	TFBS	111	120	-1.46921	+	TF=ARGFX;sequence=ACTAGTTAAA
chi-miR-106a-5p	TFBS	319	328	1.03743	+	TF=ARGFX;sequence=GCTAATCTGC
chi-miR-106a-5p	TFBS	516	525	0.689611	+	TF=ARGFX;sequence=GTTCATTTAA
chi-miR-106a-5p	TFBS	521	530	1.16221	+	TF=ARGFX;sequence=TTTAATCTAA
chi-miR-106a-5p	TFBS	717	726	0.542386	+	TF=ARGFX;sequence=AAGAATTGGA
chi-miR-106a-5p	TFBS	731	740	-2.02295	+	TF=ARGFX;sequence=TGAAATTGCC
chi-miR-106a-5p	TFBS	768	777	5.54866	+	TF=ARGFX;sequence=AATAATTCAG
chi-miR-106a-5p	TFBS	57	66	0.763941	-	TF=ARGFX;sequence=ACTAATCTAG
chi-miR-106a-5p	TFBS	142	151	-0.193002	-	TF=ARGFX;sequence=GAAAATTCAG
chi-miR-106a-5p	TFBS	295	304	-0.419678	-	TF=ARGFX;sequence=TGTCATTATC
chi-miR-106a-5p	TFBS	339	348	-0.553576	-	TF=ARGFX;sequence=CTCCATTAAA
chi-miR-106a-5p	TFBS	472	481	-1.82184	-	TF=ARGFX;sequence=AGAAATTTTA
chi-miR-106a-5p	TFBS	492	501	-1.69836	-	TF=ARGFX;sequence=CTCCATTAAT
chi-miR-106a-5p	TFBS	717	726	2.00879	-	TF=ARGFX;sequence=TCCAATTCTT
chi-miR-106a-5p	TFBS	731	740	-0.23554	-	TF=ARGFX;sequence=GGCAATTTCA
chi-miR-106a-5p	TFBS	768	777	-0.286498	-	TF=ARGFX;sequence=CTGAATTATT
chi-miR-188-5p	TFBS	67	76	3.98767	+	TF=ARGFX;sequence=TACAATTGAG
chi-miR-188-5p	TFBS	261	270	-1.87914	+	TF=ARGFX;sequence=TCTAAATAAT
chi-miR-188-5p	TFBS	412	421	5.96698	+	TF=ARGFX;sequence=ATTAATTGTA
chi-miR-188-5p	TFBS	423	432	7.83455	+	TF=ARGFX;sequence=ATTAATTTAT
chi-miR-188-5p	TFBS	721	730	6.84278	+	TF=ARGFX;sequence=CTTAATTACC
chi-miR-188-5p	TFBS	67	76	0.937954	-	TF=ARGFX;sequence=CTCAATTGTA
chi-miR-188-5p	TFBS	190	199	-1.01997	-	TF=ARGFX;sequence=GGTAATCATC
chi-miR-188-5p	TFBS	220	229	6.38254	-	TF=ARGFX;sequence=ACTCATTAAA
chi-miR-188-5p	TFBS	412	421	7.88811	-	TF=ARGFX;sequence=TACAATTAAT
chi-miR-188-5p	TFBS	423	432	5.87873	-	TF=ARGFX;sequence=ATAAATTAAT
chi-miR-188-5p	TFBS	442	451	0.34922	-	TF=ARGFX;sequence=TGTCATTATA
chi-miR-188-5p	TFBS	721	730	10.2523	-	TF=ARGFX;sequence=GGTAATTAAG
chi-miR-135b-5p	TFBS	693	702	5.01046	+	TF=ARGFX;sequence=GCTCATTAAG
chi-miR-135b-5p	TFBS	800	809	1.03928	+	TF=ARGFX;sequence=ACTCATTACT
chi-miR-183	TFBS	41	50	1.69268	+	TF=ARGFX;sequence=CATAATTTCT
chi-miR-183	TFBS	123	132	2.8213	+	TF=ARGFX;sequence=CAGAATTAAC
chi-miR-183	TFBS	687	696	-1.6074	+	TF=ARGFX;sequence=GTTCATTTGG
chi-miR-183	TFBS	41	50	0.591932	-	TF=ARGFX;sequence=AGAAATTATG
chi-miR-183	TFBS	123	132	3.01516	-	TF=ARGFX;sequence=GTTAATTCTG
chi-miR-182	TFBS	179	188	-1.29427	-	TF=ARGFX;sequence=GCAAATCAGT
chi-miR-181c-3p	TFBS	117	126	1.17193	+	TF=ARGFX;sequence=GGAAATTTGA
chi-miR-181c-3p	TFBS	459	468	2.69586	+	TF=ARGFX;sequence=TCGAATTTGC
chi-miR-181c-3p	TFBS	712	721	4.2952	+	TF=ARGFX;sequence=GACAATTGGA
chi-miR-181c-3p	TFBS	922	931	-1.32471	+	TF=ARGFX;sequence=TCTCATTGCC
chi-miR-181c-3p	TFBS	117	126	0.71383	-	TF=ARGFX;sequence=TCAAATTTCC
chi-miR-181c-3p	TFBS	459	468	3.34801	-	TF=ARGFX;sequence=GCAAATTCGA
chi-miR-181c-3p	TFBS	515	524	0.158034	-	TF=ARGFX;sequence=TATAATCACA
chi-miR-181c-3p	TFBS	712	721	3.96443	-	TF=ARGFX;sequence=TCCAATTGTC
chi-miR-181c-3p	TFBS	837	846	-1.87914	-	TF=ARGFX;sequence=TCTAAGTAAT
chi-miR-874-3p	TFBS	263	272	0.299682	+	TF=ARGFX;sequence=GCTCATTTGG
chi-miR-874-3p	TFBS	473	482	-1.75872	+	TF=ARGFX;sequence=CATCATTATC
chi-miR-874-3p	TFBS	663	672	-0.848023	+	TF=ARGFX;sequence=AGTCATTTAA
chi-miR-874-3p	TFBS	581	590	-1.65776	-	TF=ARGFX;sequence=AATCATTACT
chi-miR-874-3p	TFBS	601	610	-1.08376	-	TF=ARGFX;sequence=TGTTATTAGC
chi-miR-874-3p	TFBS	987	996	0.0342885	-	TF=ARGFX;sequence=AAAAATTCAT
chi-miR-490	TFBS	44	53	-1.50325	+	TF=ARGFX;sequence=TCTAATGAAC
chi-miR-490	TFBS	125	134	4.1456	+	TF=ARGFX;sequence=ATTAATTGCT
chi-miR-490	TFBS	438	447	4.93054	+	TF=ARGFX;sequence=GCAAATTACA
chi-miR-490	TFBS	818	827	5.3431	+	TF=ARGFX;sequence=AGTAATTTGG
chi-miR-490	TFBS	893	902	-1.01783	+	TF=ARGFX;sequence=GCAAATTCTG
chi-miR-490	TFBS	44	53	3.94735	-	TF=ARGFX;sequence=GTTCATTAGA
chi-miR-490	TFBS	125	134	6.60399	-	TF=ARGFX;sequence=AGCAATTAAT
chi-miR-490	TFBS	438	447	6.87955	-	TF=ARGFX;sequence=TGTAATTTGC
chi-miR-490	TFBS	789	798	4.00168	-	TF=ARGFX;sequence=TTTAATCAAT
chi-miR-490	TFBS	818	827	2.4339	-	TF=ARGFX;sequence=CCAAATTACT
chi-miR-490	TFBS	893	902	-1.88948	-	TF=ARGFX;sequence=CAGAATTTGC
chi-miR-1307-3p	TFBS	51	60	-0.925181	+	TF=ARGFX;sequence=GCTCATTTTA
chi-miR-1307-3p	TFBS	84	93	8.76512	+	TF=ARGFX;sequence=ATTAATTACA
chi-miR-1307-3p	TFBS	206	215	-0.988954	+	TF=ARGFX;sequence=TTTCATTCAT
chi-miR-1307-3p	TFBS	262	271	9.03179	+	TF=ARGFX;sequence=TTTAATTATT
chi-miR-1307-3p	TFBS	465	474	3.20881	+	TF=ARGFX;sequence=CAAAATTAGT
chi-miR-1307-3p	TFBS	598	607	2.8223	+	TF=ARGFX;sequence=GGGAATTAAG
chi-miR-1307-3p	TFBS	863	872	5.57411	+	TF=ARGFX;sequence=CACAATTAAG
chi-miR-1307-3p	TFBS	895	904	2.61714	+	TF=ARGFX;sequence=GCCAATTCTA
chi-miR-1307-3p	TFBS	84	93	11.2144	-	TF=ARGFX;sequence=TGTAATTAAT
chi-miR-1307-3p	TFBS	262	271	12.1736	-	TF=ARGFX;sequence=AATAATTAAA
chi-miR-1307-3p	TFBS	427	436	2.39244	-	TF=ARGFX;sequence=GGCAATTTAG
chi-miR-1307-3p	TFBS	465	474	5.79405	-	TF=ARGFX;sequence=ACTAATTTTG
chi-miR-1307-3p	TFBS	598	607	1.7883	-	TF=ARGFX;sequence=CTTAATTCCC
chi-miR-1307-3p	TFBS	699	708	2.92311	-	TF=ARGFX;sequence=ACTTATTAAA
chi-miR-1307-3p	TFBS	752	761	-0.553576	-	TF=ARGFX;sequence=CTCCATTAAA
chi-miR-1307-3p	TFBS	863	872	3.24306	-	TF=ARGFX;sequence=CTTAATTGTG
chi-miR-1307-3p	TFBS	895	904	0.508347	-	TF=ARGFX;sequence=TAGAATTGGC
chi-miR-1307-3p	TFBS	988	997	2.05949	-	TF=ARGFX;sequence=TATAATCAGG
chi-miR-136-5p	TFBS	88	97	0.287601	+	TF=ARGFX;sequence=GCGAATTCGG
chi-miR-136-5p	TFBS	88	97	-0.262657	-	TF=ARGFX;sequence=CCGAATTCGC
chi-miR-136-5p	TFBS	507	516	-1.59648	-	TF=ARGFX;sequence=AGCAATTCTC
chi-miR-543-3p	TFBS	160	169	4.72382	+	TF=ARGFX;sequence=ACTAATTCTG
chi-miR-543-3p	TFBS	230	239	-1.00059	+	TF=ARGFX;sequence=TTCAATTCCG
chi-miR-543-3p	TFBS	541	550	-1.79049	+	TF=ARGFX;sequence=GGAAATTGCA
chi-miR-543-3p	TFBS	572	581	1.77136	+	TF=ARGFX;sequence=TCTCATTGGT
chi-miR-543-3p	TFBS	160	169	1.71889	-	TF=ARGFX;sequence=CAGAATTAGT
chi-miR-543-3p	TFBS	230	239	-0.433789	-	TF=ARGFX;sequence=CGGAATTGAA
chi-miR-543-3p	TFBS	541	550	-0.467993	-	TF=ARGFX;sequence=TGCAATTTCC
chi-miR-107-3p	TFBS	68	77	1.0262	+	TF=ARGFX;sequence=GCTCATTTAG
chi-miR-107-3p	TFBS	309	318	0.208721	+	TF=ARGFX;sequence=CCCCATTAAT
chi-miR-107-3p	TFBS	408	417	-1.37613	+	TF=ARGFX;sequence=GGTCATTTGA
chi-miR-107-3p	TFBS	753	762	-1.05366	+	TF=ARGFX;sequence=CATAATCATA
chi-miR-107-3p	TFBS	32	41	-0.196791	-	TF=ARGFX;sequence=TTTAATCACT
chi-miR-107-3p	TFBS	97	106	-2.06898	-	TF=ARGFX;sequence=TGACATTAAA
chi-miR-107-3p	TFBS	632	641	-1.39587	-	TF=ARGFX;sequence=CCTCATTCAG
chi-miR-135a	TFBS	770	779	1.17164	+	TF=ARGFX;sequence=GCCAATTCCC
chi-miR-135a	TFBS	101	110	-1.36767	-	TF=ARGFX;sequence=ACTTATTATC
chi-miR-135a	TFBS	770	779	-0.577357	-	TF=ARGFX;sequence=GGGAATTGGC
chi-miR-10a-5p	TFBS	69	78	-0.129562	+	TF=ARGFX;sequence=GTAAATTCGG
chi-miR-10a-5p	TFBS	389	398	1.9828	+	TF=ARGFX;sequence=CGTCATTAAA
chi-miR-10a-5p	TFBS	750	759	4.82092	+	TF=ARGFX;sequence=CATAATTCAT
chi-miR-10a-5p	TFBS	867	876	-1.89776	+	TF=ARGFX;sequence=AGTAATCGGC
chi-miR-10a-5p	TFBS	69	78	1.53409	-	TF=ARGFX;sequence=CCGAATTTAC
chi-miR-10a-5p	TFBS	463	472	1.17907	-	TF=ARGFX;sequence=AAAAATTCAA
chi-miR-10a-5p	TFBS	750	759	0.441234	-	TF=ARGFX;sequence=ATGAATTATG
chi-miR-26b-5p	TFBS	672	681	0.588687	+	TF=ARGFX;sequence=CCCAATTCCA
chi-miR-26b-5p	TFBS	172	181	-0.742261	-	TF=ARGFX;sequence=GGAAATTCAG
chi-miR-26b-5p	TFBS	672	681	-0.842505	-	TF=ARGFX;sequence=TGGAATTGGG
chi-let-7d-3p	TFBS	3	12	0.320204	+	TF=ARGFX;sequence=TCAAATTCTC
chi-let-7d-3p	TFBS	276	285	4.28238	+	TF=ARGFX;sequence=TGCAATTGGA
chi-let-7d-3p	TFBS	283	292	1.89845	+	TF=ARGFX;sequence=GGAAATTTAA
chi-let-7d-3p	TFBS	317	326	0.404555	+	TF=ARGFX;sequence=ATGAATTTAT
chi-let-7d-3p	TFBS	378	387	4.27405	+	TF=ARGFX;sequence=AGCAATTGAA
chi-let-7d-3p	TFBS	491	500	-1.88948	+	TF=ARGFX;sequence=CAGAATTTGC
chi-let-7d-3p	TFBS	605	614	-1.38876	+	TF=ARGFX;sequence=CTTCATTTGA
chi-let-7d-3p	TFBS	646	655	7.3305	+	TF=ARGFX;sequence=TCTAATTTTC
chi-let-7d-3p	TFBS	683	692	2.89728	+	TF=ARGFX;sequence=TGAAATTATA
chi-let-7d-3p	TFBS	694	703	0.252244	+	TF=ARGFX;sequence=TTAAATTTTA
chi-let-7d-3p	TFBS	904	913	8.98767	+	TF=ARGFX;sequence=TTTAATTTGA
chi-let-7d-3p	TFBS	935	944	9.73298	+	TF=ARGFX;sequence=CCTAATTTAA
chi-let-7d-3p	TFBS	948	957	8.45123	+	TF=ARGFX;sequence=GTTAATTTGA
chi-let-7d-3p	TFBS	3	12	0.231273	-	TF=ARGFX;sequence=GAGAATTTGA
chi-let-7d-3p	TFBS	110	119	0.171632	-	TF=ARGFX;sequence=ACCAATTCCG
chi-let-7d-3p	TFBS	276	285	4.05673	-	TF=ARGFX;sequence=TCCAATTGCA
chi-let-7d-3p	TFBS	283	292	-1.19325	-	TF=ARGFX;sequence=TTAAATTTCC
chi-let-7d-3p	TFBS	317	326	0.82425	-	TF=ARGFX;sequence=ATAAATTCAT
chi-let-7d-3p	TFBS	378	387	1.00487	-	TF=ARGFX;sequence=TTCAATTGCT
chi-let-7d-3p	TFBS	491	500	-1.01783	-	TF=ARGFX;sequence=GCAAATTCTG
chi-let-7d-3p	TFBS	502	511	1.19243	-	TF=ARGFX;sequence=CGTAATCAGA
chi-let-7d-3p	TFBS	646	655	5.70545	-	TF=ARGFX;sequence=GAAAATTAGA
chi-let-7d-3p	TFBS	683	692	4.72576	-	TF=ARGFX;sequence=TATAATTTCA
chi-let-7d-3p	TFBS	694	703	2.98416	-	TF=ARGFX;sequence=TAAAATTTAA
chi-let-7d-3p	TFBS	888	897	-0.344883	-	TF=ARGFX;sequence=TAGAATTCAC
chi-let-7d-3p	TFBS	904	913	9.66546	-	TF=ARGFX;sequence=TCAAATTAAA
chi-let-7d-3p	TFBS	935	944	5.46137	-	TF=ARGFX;sequence=TTAAATTAGG
chi-let-7d-3p	TFBS	948	957	8.89656	-	TF=ARGFX;sequence=TCAAATTAAC
chi-miR-16a-5p	TFBS	120	129	1.21444	+	TF=ARGFX;sequence=GTTTATTAAA
chi-miR-16a-5p	TFBS	218	227	8.9306	+	TF=ARGFX;sequence=ACAAATTAAA
chi-miR-16a-5p	TFBS	265	274	0.960922	+	TF=ARGFX;sequence=TATTATTAAA
chi-miR-16a-5p	TFBS	518	527	4.1765	+	TF=ARGFX;sequence=TGTAATTTCA
chi-miR-16a-5p	TFBS	545	554	1.52278	+	TF=ARGFX;sequence=AAAAATTTGA
chi-miR-16a-5p	TFBS	218	227	7.84289	-	TF=ARGFX;sequence=TTTAATTTGT
chi-miR-16a-5p	TFBS	334	343	3.32202	-	TF=ARGFX;sequence=CTTCATTAAA
chi-miR-16a-5p	TFBS	518	527	2.22068	-	TF=ARGFX;sequence=TGAAATTACA
chi-miR-16a-5p	TFBS	545	554	1.01454	-	TF=ARGFX;sequence=TCAAATTTTT
chi-miR-145-3p	TFBS	66	75	-1.11133	+	TF=ARGFX;sequence=GTCAATTCCT
chi-miR-145-3p	TFBS	340	349	1.93115	+	TF=ARGFX;sequence=ATAAATTATG
chi-miR-145-3p	TFBS	367	376	-0.690311	+	TF=ARGFX;sequence=CCTAATCTGT
chi-miR-145-3p	TFBS	612	621	7.13675	+	TF=ARGFX;sequence=TATAATTGGG
chi-miR-145-3p	TFBS	66	75	-0.0492503	-	TF=ARGFX;sequence=AGGAATTGAC
chi-miR-145-3p	TFBS	291	300	-1.05217	-	TF=ARGFX;sequence=CCTCATTTGG
chi-miR-145-3p	TFBS	340	349	5.89115	-	TF=ARGFX;sequence=CATAATTTAT
chi-miR-145-3p	TFBS	612	621	6.31977	-	TF=ARGFX;sequence=CCCAATTATA
chi-miR-143-3p	TFBS	164	173	-1.14648	+	TF=ARGFX;sequence=TAGAATTCAG
chi-miR-143-3p	TFBS	705	714	1.67131	+	TF=ARGFX;sequence=TCCCATTAAG
chi-miR-143-3p	TFBS	771	780	7.64845	+	TF=ARGFX;sequence=TGTAATTTGA
chi-miR-143-3p	TFBS	771	780	5.46699	-	TF=ARGFX;sequence=TCAAATTACA
chi-miR-338-3p	TFBS	637	646	0.761864	+	TF=ARGFX;sequence=GTGAATTGGC
chi-miR-338-3p	TFBS	745	754	-1.78705	+	TF=ARGFX;sequence=CTTAATCGAG
chi-miR-338-3p	TFBS	637	646	5.37011	-	TF=ARGFX;sequence=GCCAATTCAC
chi-miR-378-3p	TFBS	677	686	0.946283	+	TF=ARGFX;sequence=GCAAATTTCA
chi-miR-378-3p	TFBS	699	708	-0.596972	+	TF=ARGFX;sequence=AGAAATTTGG
chi-miR-378-3p	TFBS	743	752	-1.67125	+	TF=ARGFX;sequence=GTTAATCTGG
chi-miR-378-3p	TFBS	830	839	7.73971	+	TF=ARGFX;sequence=TGTAATTGAT
chi-miR-378-3p	TFBS	677	686	0.93948	-	TF=ARGFX;sequence=TGAAATTTGC
chi-miR-378-3p	TFBS	699	708	-1.55035	-	TF=ARGFX;sequence=CCAAATTTCT
chi-miR-378-3p	TFBS	830	839	4.88952	-	TF=ARGFX;sequence=ATCAATTACA
chi-miR-143-5p	TFBS	164	173	-1.14648	+	TF=ARGFX;sequence=TAGAATTCAG
chi-miR-143-5p	TFBS	705	714	1.67131	+	TF=ARGFX;sequence=TCCCATTAAG
chi-miR-143-5p	TFBS	771	780	7.64845	+	TF=ARGFX;sequence=TGTAATTTGA
chi-miR-143-5p	TFBS	771	780	5.46699	-	TF=ARGFX;sequence=TCAAATTACA
chi-miR-145-5p	TFBS	66	75	-1.11133	+	TF=ARGFX;sequence=GTCAATTCCT
chi-miR-145-5p	TFBS	340	349	1.93115	+	TF=ARGFX;sequence=ATAAATTATG
chi-miR-145-5p	TFBS	367	376	-0.690311	+	TF=ARGFX;sequence=CCTAATCTGT
chi-miR-145-5p	TFBS	612	621	7.13675	+	TF=ARGFX;sequence=TATAATTGGG
chi-miR-145-5p	TFBS	66	75	-0.0492503	-	TF=ARGFX;sequence=AGGAATTGAC
chi-miR-145-5p	TFBS	291	300	-1.05217	-	TF=ARGFX;sequence=CCTCATTTGG
chi-miR-145-5p	TFBS	340	349	5.89115	-	TF=ARGFX;sequence=CATAATTTAT
chi-miR-145-5p	TFBS	612	621	6.31977	-	TF=ARGFX;sequence=CCCAATTATA
chi-miR-34c-5p	TFBS	303	312	10.8638	+	TF=ARGFX;sequence=TGTAATTAGC
chi-miR-34c-5p	TFBS	718	727	0.543654	+	TF=ARGFX;sequence=TTTCATTATT
chi-miR-34c-5p	TFBS	877	886	2.45074	+	TF=ARGFX;sequence=TCTCATTATT
chi-miR-34c-5p	TFBS	303	312	10.8706	-	TF=ARGFX;sequence=GCTAATTACA
chi-miR-34c-5p	TFBS	311	320	-1.01451	-	TF=ARGFX;sequence=TACAATCAGC
chi-miR-155-5p	TFBS	179	188	2.92975	+	TF=ARGFX;sequence=GCAAATTCAT
chi-miR-155-5p	TFBS	200	209	-0.676912	+	TF=ARGFX;sequence=TTTAATCCAC
chi-miR-155-5p	TFBS	312	321	-1.46087	+	TF=ARGFX;sequence=TCTAAATAGA
chi-miR-155-5p	TFBS	340	349	-0.665669	+	TF=ARGFX;sequence=ATGAATTCAT
chi-miR-155-5p	TFBS	489	498	-1.59737	+	TF=ARGFX;sequence=TCTAATCTTT
chi-miR-155-5p	TFBS	540	549	2.79101	+	TF=ARGFX;sequence=TTAAATTACC
chi-miR-155-5p	TFBS	702	711	-2.02764	+	TF=ARGFX;sequence=TAGAATTTTA
chi-miR-155-5p	TFBS	713	722	1.42447	+	TF=ARGFX;sequence=ACAAATTTTA
chi-miR-155-5p	TFBS	771	780	6.06445	+	TF=ARGFX;sequence=GCCAATTTAT
chi-miR-155-5p	TFBS	12	21	0.0541023	-	TF=ARGFX;sequence=TTTAATCATG
chi-miR-155-5p	TFBS	68	77	-0.634129	-	TF=ARGFX;sequence=TATCATTCAA
chi-miR-155-5p	TFBS	179	188	0.0539224	-	TF=ARGFX;sequence=ATGAATTTGC
chi-miR-155-5p	TFBS	312	321	-1.46087	-	TF=ARGFX;sequence=TCTATTTAGA
chi-miR-155-5p	TFBS	340	349	-0.665669	-	TF=ARGFX;sequence=ATGAATTCAT
chi-miR-155-5p	TFBS	540	549	7.83853	-	TF=ARGFX;sequence=GGTAATTTAA
chi-miR-155-5p	TFBS	702	711	-1.60794	-	TF=ARGFX;sequence=TAAAATTCTA
chi-miR-155-5p	TFBS	713	722	1.11285	-	TF=ARGFX;sequence=TAAAATTTGT
chi-miR-155-5p	TFBS	771	780	2.05337	-	TF=ARGFX;sequence=ATAAATTGGC
chi-miR-155-5p	TFBS	811	820	3.10338	-	TF=ARGFX;sequence=GTTCATTAAG
chi-miR-34c-3p	TFBS	303	312	10.8638	+	TF=ARGFX;sequence=TGTAATTAGC
chi-miR-34c-3p	TFBS	718	727	0.543654	+	TF=ARGFX;sequence=TTTCATTATT
chi-miR-34c-3p	TFBS	877	886	2.45074	+	TF=ARGFX;sequence=TCTCATTATT
chi-miR-34c-3p	TFBS	303	312	10.8706	-	TF=ARGFX;sequence=GCTAATTACA
chi-miR-34c-3p	TFBS	311	320	-1.01451	-	TF=ARGFX;sequence=TACAATCAGC
chi-miR-338-5p	TFBS	637	646	0.761864	+	TF=ARGFX;sequence=GTGAATTGGC
chi-miR-338-5p	TFBS	745	754	-1.78705	+	TF=ARGFX;sequence=CTTAATCGAG
chi-miR-338-5p	TFBS	637	646	5.37011	-	TF=ARGFX;sequence=GCCAATTCAC
chi-miR-223-3p	TFBS	70	79	0.966685	+	TF=ARGFX;sequence=TTTCATTGAC
chi-miR-223-3p	TFBS	159	168	-0.167283	+	TF=ARGFX;sequence=TGCAATTTTT
chi-miR-223-3p	TFBS	232	241	0.0328589	+	TF=ARGFX;sequence=AAGAATTTGA
chi-miR-223-3p	TFBS	287	296	-0.414655	+	TF=ARGFX;sequence=ACAAATTCTC
chi-miR-223-3p	TFBS	159	168	-1.43965	-	TF=ARGFX;sequence=AAAAATTGCA
chi-miR-223-3p	TFBS	232	241	-0.0556836	-	TF=ARGFX;sequence=TCAAATTCTT
chi-miR-223-3p	TFBS	287	296	-0.913512	-	TF=ARGFX;sequence=GAGAATTTGT
chi-miR-223-3p	TFBS	360	369	-1.17057	-	TF=ARGFX;sequence=GATCATTCAA
chi-miR-223-3p	TFBS	479	488	-0.235771	-	TF=ARGFX;sequence=TTCCATTAAG
chi-miR-133a-3p	TFBS	17	26	2.50886	+	TF=ARGFX;sequence=CTGAATTAGT
chi-miR-133a-3p	TFBS	172	181	-1.53822	+	TF=ARGFX;sequence=TGCAATTCCC
chi-miR-133a-3p	TFBS	215	224	3.54775	+	TF=ARGFX;sequence=GGTAATTTTC
chi-miR-133a-3p	TFBS	229	238	3.46619	+	TF=ARGFX;sequence=TCAAATTCAT
chi-miR-133a-3p	TFBS	259	268	-0.60957	+	TF=ARGFX;sequence=TATTATTAAG
chi-miR-133a-3p	TFBS	312	321	-1.68292	+	TF=ARGFX;sequence=GAGAATTCAG
chi-miR-133a-3p	TFBS	944	953	2.9648	+	TF=ARGFX;sequence=CGTAATTTTA
chi-miR-133a-3p	TFBS	17	26	8.2457	-	TF=ARGFX;sequence=ACTAATTCAG
chi-miR-133a-3p	TFBS	209	218	0.544759	-	TF=ARGFX;sequence=TACCATTAAA
chi-miR-133a-3p	TFBS	215	224	1.4646	-	TF=ARGFX;sequence=GAAAATTACC
chi-miR-133a-3p	TFBS	229	238	0.82282	-	TF=ARGFX;sequence=ATGAATTTGA
chi-miR-133a-3p	TFBS	271	280	2.82662	-	TF=ARGFX;sequence=TCTCATTATC
chi-miR-133a-3p	TFBS	944	953	1.19945	-	TF=ARGFX;sequence=TAAAATTACG
chi-miR-1	TFBS	25	34	1.87589	+	TF=ARGFX;sequence=GTAAATTGGT
chi-miR-1	TFBS	25	34	6.24192	-	TF=ARGFX;sequence=ACCAATTTAC
novel_131	TFBS	32	37	3.63322	+	TF=Arid3a;sequence=CTTAAA
novel_131	TFBS	245	250	3.63322	+	TF=Arid3a;sequence=CTTAAA
novel_131	TFBS	365	370	3.63322	+	TF=Arid3a;sequence=ATTTAA
novel_131	TFBS	366	371	3.63322	+	TF=Arid3a;sequence=TTTAAA
novel_131	TFBS	446	451	2.73052	+	TF=Arid3a;sequence=ATCGAA
novel_131	TFBS	694	699	3.63322	+	TF=Arid3a;sequence=ACTAAA
novel_131	TFBS	718	723	2.73052	+	TF=Arid3a;sequence=TTCAAA
novel_131	TFBS	294	299	6.87938	-	TF=Arid3a;sequence=ATAAAA
novel_131	TFBS	295	300	3.63322	-	TF=Arid3a;sequence=AATAAA
novel_131	TFBS	341	346	3.63322	-	TF=Arid3a;sequence=GTTAAA
novel_131	TFBS	366	371	3.63322	-	TF=Arid3a;sequence=TTTAAA
novel_131	TFBS	386	391	3.63322	-	TF=Arid3a;sequence=ATTAGA
novel_131	TFBS	398	403	4.29442	-	TF=Arid3a;sequence=ATGAAA
novel_131	TFBS	635	640	2.73052	-	TF=Arid3a;sequence=CTCAAA
novel_131	TFBS	815	820	3.63322	-	TF=Arid3a;sequence=AGTAAA
chi-miR-483	TFBS	59	64	9.81798	+	TF=Arid3a;sequence=ATCAAA
chi-miR-483	TFBS	78	83	6.64743	+	TF=Arid3a;sequence=ATTAAG
chi-miR-483	TFBS	84	89	3.63322	+	TF=Arid3a;sequence=AATAAA
chi-miR-483	TFBS	85	90	6.87938	+	TF=Arid3a;sequence=ATAAAA
chi-miR-483	TFBS	69	74	3.63322	-	TF=Arid3a;sequence=ATTCAA
chi-miR-483	TFBS	422	427	3.63322	-	TF=Arid3a;sequence=AGTAAA
chi-miR-483	TFBS	645	650	3.63322	-	TF=Arid3a;sequence=AGTAAA
chi-miR-483	TFBS	885	890	2.73052	-	TF=Arid3a;sequence=GTCAAA
chi-miR-106a-5p	TFBS	8	13	3.63322	+	TF=Arid3a;sequence=ATTTAA
chi-miR-106a-5p	TFBS	50	55	6.87938	+	TF=Arid3a;sequence=ATAAAA
chi-miR-106a-5p	TFBS	96	101	3.63322	+	TF=Arid3a;sequence=ATTTAA
chi-miR-106a-5p	TFBS	97	102	3.63322	+	TF=Arid3a;sequence=TTTAAA
chi-miR-106a-5p	TFBS	115	120	3.63322	+	TF=Arid3a;sequence=GTTAAA
chi-miR-106a-5p	TFBS	215	220	2.73052	+	TF=Arid3a;sequence=TTCAAA
chi-miR-106a-5p	TFBS	360	365	5.17536	+	TF=Arid3a;sequence=ATAAAT
chi-miR-106a-5p	TFBS	367	372	3.63322	+	TF=Arid3a;sequence=TTTAAA
chi-miR-106a-5p	TFBS	397	402	9.81798	+	TF=Arid3a;sequence=ATCAAA
chi-miR-106a-5p	TFBS	459	464	3.63322	+	TF=Arid3a;sequence=CTTAAA
chi-miR-106a-5p	TFBS	470	475	3.63322	+	TF=Arid3a;sequence=TTTAAA
chi-miR-106a-5p	TFBS	492	497	9.01667	+	TF=Arid3a;sequence=ATTAAT
chi-miR-106a-5p	TFBS	520	525	3.63322	+	TF=Arid3a;sequence=ATTTAA
chi-miR-106a-5p	TFBS	525	530	2.73052	+	TF=Arid3a;sequence=ATCTAA
chi-miR-106a-5p	TFBS	668	673	5.74473	+	TF=Arid3a;sequence=ATCAAG
chi-miR-106a-5p	TFBS	781	786	9.01667	+	TF=Arid3a;sequence=ATTAAT
chi-miR-106a-5p	TFBS	862	867	4.06247	+	TF=Arid3a;sequence=ATTAAC
chi-miR-106a-5p	TFBS	961	966	4.29442	+	TF=Arid3a;sequence=ATGAAA
chi-miR-106a-5p	TFBS	4	9	2.73052	-	TF=Arid3a;sequence=ATCTAA
chi-miR-106a-5p	TFBS	9	14	3.63322	-	TF=Arid3a;sequence=CTTAAA
chi-miR-106a-5p	TFBS	21	26	6.87938	-	TF=Arid3a;sequence=ATAAAA
chi-miR-106a-5p	TFBS	34	39	3.63322	-	TF=Arid3a;sequence=CTTAAA
chi-miR-106a-5p	TFBS	97	102	3.63322	-	TF=Arid3a;sequence=TTTAAA
chi-miR-106a-5p	TFBS	162	167	2.73052	-	TF=Arid3a;sequence=GTCAAA
chi-miR-106a-5p	TFBS	282	287	2.73052	-	TF=Arid3a;sequence=AGCAAA
chi-miR-106a-5p	TFBS	339	344	10.7207	-	TF=Arid3a;sequence=ATTAAA
chi-miR-106a-5p	TFBS	367	372	3.63322	-	TF=Arid3a;sequence=TTTAAA
chi-miR-106a-5p	TFBS	387	392	2.73052	-	TF=Arid3a;sequence=TTCAAA
chi-miR-106a-5p	TFBS	470	475	3.63322	-	TF=Arid3a;sequence=TTTAAA
chi-miR-106a-5p	TFBS	492	497	9.01667	-	TF=Arid3a;sequence=ATTAAT
chi-miR-106a-5p	TFBS	521	526	10.7207	-	TF=Arid3a;sequence=ATTAAA
chi-miR-106a-5p	TFBS	581	586	6.87938	-	TF=Arid3a;sequence=ATAAAA
chi-miR-106a-5p	TFBS	679	684	2.73052	-	TF=Arid3a;sequence=ATCTAA
chi-miR-106a-5p	TFBS	729	734	2.73052	-	TF=Arid3a;sequence=TTCAAA
chi-miR-106a-5p	TFBS	781	786	9.01667	-	TF=Arid3a;sequence=ATTAAT
chi-miR-106a-5p	TFBS	982	987	3.63322	-	TF=Arid3a;sequence=CTTAAA
chi-miR-188-5p	TFBS	57	62	2.73052	+	TF=Arid3a;sequence=ATCATA
chi-miR-188-5p	TFBS	174	179	6.87938	+	TF=Arid3a;sequence=ATAAAA
chi-miR-188-5p	TFBS	219	224	3.63322	+	TF=Arid3a;sequence=ATTTAA
chi-miR-188-5p	TFBS	236	241	4.29442	+	TF=Arid3a;sequence=ATGAAA
chi-miR-188-5p	TFBS	268	273	3.63322	+	TF=Arid3a;sequence=AATAAA
chi-miR-188-5p	TFBS	269	274	5.17536	+	TF=Arid3a;sequence=ATAAAT
chi-miR-188-5p	TFBS	292	297	3.63322	+	TF=Arid3a;sequence=AATAAA
chi-miR-188-5p	TFBS	293	298	6.87938	+	TF=Arid3a;sequence=ATAAAA
chi-miR-188-5p	TFBS	370	375	10.7207	+	TF=Arid3a;sequence=ATTAAA
chi-miR-188-5p	TFBS	389	394	3.63322	+	TF=Arid3a;sequence=ATTTAA
chi-miR-188-5p	TFBS	390	395	3.63322	+	TF=Arid3a;sequence=TTTAAA
chi-miR-188-5p	TFBS	412	417	9.01667	+	TF=Arid3a;sequence=ATTAAT
chi-miR-188-5p	TFBS	423	428	9.01667	+	TF=Arid3a;sequence=ATTAAT
chi-miR-188-5p	TFBS	987	992	3.63322	+	TF=Arid3a;sequence=AGTAAA
chi-miR-188-5p	TFBS	209	214	6.87938	-	TF=Arid3a;sequence=ATAAAA
chi-miR-188-5p	TFBS	220	225	10.7207	-	TF=Arid3a;sequence=ATTAAA
chi-miR-188-5p	TFBS	228	233	4.06247	-	TF=Arid3a;sequence=ATTAAC
chi-miR-188-5p	TFBS	371	376	3.63322	-	TF=Arid3a;sequence=ATTTAA
chi-miR-188-5p	TFBS	385	390	2.73052	-	TF=Arid3a;sequence=ATCATA
chi-miR-188-5p	TFBS	390	395	3.63322	-	TF=Arid3a;sequence=TTTAAA
chi-miR-188-5p	TFBS	391	396	3.63322	-	TF=Arid3a;sequence=ATTTAA
chi-miR-188-5p	TFBS	412	417	9.01667	-	TF=Arid3a;sequence=ATTAAT
chi-miR-188-5p	TFBS	423	428	9.01667	-	TF=Arid3a;sequence=ATTAAT
chi-miR-188-5p	TFBS	427	432	5.17536	-	TF=Arid3a;sequence=ATAAAT
chi-miR-188-5p	TFBS	442	447	3.63322	-	TF=Arid3a;sequence=ATTATA
chi-miR-188-5p	TFBS	519	524	9.81798	-	TF=Arid3a;sequence=ATCAAA
chi-miR-188-5p	TFBS	721	726	6.64743	-	TF=Arid3a;sequence=ATTAAG
chi-miR-188-5p	TFBS	824	829	5.74473	-	TF=Arid3a;sequence=ATCAAG
chi-miR-188-5p	TFBS	942	947	2.73052	-	TF=Arid3a;sequence=AGCAAA
chi-miR-135b-5p	TFBS	628	633	4.29442	+	TF=Arid3a;sequence=ATGAAA
chi-miR-135b-5p	TFBS	697	702	6.64743	+	TF=Arid3a;sequence=ATTAAG
chi-miR-135b-5p	TFBS	818	823	3.63322	+	TF=Arid3a;sequence=TTTAAA
chi-miR-135b-5p	TFBS	541	546	2.73052	-	TF=Arid3a;sequence=AGCAAA
chi-miR-135b-5p	TFBS	707	712	2.73052	-	TF=Arid3a;sequence=CTCAAA
chi-miR-135b-5p	TFBS	719	724	2.80613	-	TF=Arid3a;sequence=ATAAAG
chi-miR-135b-5p	TFBS	818	823	3.63322	-	TF=Arid3a;sequence=TTTAAA
chi-miR-135b-5p	TFBS	962	967	2.73052	-	TF=Arid3a;sequence=CTCAAA
chi-miR-183	TFBS	28	33	9.81798	+	TF=Arid3a;sequence=ATCAAA
chi-miR-183	TFBS	127	132	4.06247	+	TF=Arid3a;sequence=ATTAAC
chi-miR-183	TFBS	837	842	2.73052	+	TF=Arid3a;sequence=TTCAAA
chi-miR-183	TFBS	38	43	4.29442	-	TF=Arid3a;sequence=ATGAAA
chi-miR-183	TFBS	544	549	2.73052	-	TF=Arid3a;sequence=ACCAAA
chi-miR-183	TFBS	799	804	5.74473	-	TF=Arid3a;sequence=ATCAAG
chi-miR-182	TFBS	243	248	3.63322	+	TF=Arid3a;sequence=AGTAAA
chi-miR-182	TFBS	540	545	9.81798	+	TF=Arid3a;sequence=ATCAAA
chi-miR-182	TFBS	199	204	5.74473	-	TF=Arid3a;sequence=ATCAAG
chi-miR-182	TFBS	220	225	2.73052	-	TF=Arid3a;sequence=AGCAAA
chi-miR-182	TFBS	278	283	2.73052	-	TF=Arid3a;sequence=ATCGAA
chi-miR-181c-3p	TFBS	519	524	3.63322	+	TF=Arid3a;sequence=ATTATA
chi-miR-181c-3p	TFBS	564	569	3.63322	+	TF=Arid3a;sequence=ATTACA
chi-miR-181c-3p	TFBS	574	579	10.7207	+	TF=Arid3a;sequence=ATTAAA
chi-miR-181c-3p	TFBS	762	767	3.63322	+	TF=Arid3a;sequence=ACTAAA
chi-miR-181c-3p	TFBS	806	811	2.73052	+	TF=Arid3a;sequence=AGCAAA
chi-miR-181c-3p	TFBS	16	21	3.63322	-	TF=Arid3a;sequence=AGTAAA
chi-miR-181c-3p	TFBS	122	127	2.73052	-	TF=Arid3a;sequence=TTCAAA
chi-miR-181c-3p	TFBS	279	284	2.73052	-	TF=Arid3a;sequence=CTCAAA
chi-miR-181c-3p	TFBS	349	354	2.73052	-	TF=Arid3a;sequence=ATCAGA
chi-miR-181c-3p	TFBS	515	520	2.73052	-	TF=Arid3a;sequence=ATCACA
chi-miR-181c-3p	TFBS	735	740	2.73052	-	TF=Arid3a;sequence=CTCAAA
chi-miR-181c-3p	TFBS	747	752	2.73052	-	TF=Arid3a;sequence=CTCAAA
chi-miR-181c-3p	TFBS	758	763	2.73052	-	TF=Arid3a;sequence=GTCAAA
chi-miR-181c-3p	TFBS	842	847	2.73052	-	TF=Arid3a;sequence=ATCTAA
chi-miR-181c-3p	TFBS	846	851	5.17536	-	TF=Arid3a;sequence=ATAAAT
chi-miR-181c-3p	TFBS	902	907	6.64743	-	TF=Arid3a;sequence=ATTAAG
chi-miR-874-3p	TFBS	170	175	3.63322	+	TF=Arid3a;sequence=AATAAA
chi-miR-874-3p	TFBS	238	243	10.7207	+	TF=Arid3a;sequence=ATTAAA
chi-miR-874-3p	TFBS	256	261	2.73052	+	TF=Arid3a;sequence=ACCAAA
chi-miR-874-3p	TFBS	518	523	2.73052	+	TF=Arid3a;sequence=ATCATA
chi-miR-874-3p	TFBS	571	576	3.63322	+	TF=Arid3a;sequence=TTTAAA
chi-miR-874-3p	TFBS	650	655	3.63322	+	TF=Arid3a;sequence=ACTAAA
chi-miR-874-3p	TFBS	667	672	3.63322	+	TF=Arid3a;sequence=ATTTAA
chi-miR-874-3p	TFBS	987	992	2.5904	+	TF=Arid3a;sequence=ATGAAT
chi-miR-874-3p	TFBS	247	252	2.73052	-	TF=Arid3a;sequence=ATCTAA
chi-miR-874-3p	TFBS	410	415	5.74473	-	TF=Arid3a;sequence=ATCAAG
chi-miR-874-3p	TFBS	541	546	2.73052	-	TF=Arid3a;sequence=AACAAA
chi-miR-874-3p	TFBS	571	576	3.63322	-	TF=Arid3a;sequence=TTTAAA
chi-miR-874-3p	TFBS	572	577	3.63322	-	TF=Arid3a;sequence=ATTTAA
chi-miR-874-3p	TFBS	621	626	3.63322	-	TF=Arid3a;sequence=ACTAAA
chi-miR-874-3p	TFBS	668	673	3.63322	-	TF=Arid3a;sequence=CTTAAA
chi-miR-874-3p	TFBS	793	798	2.73052	-	TF=Arid3a;sequence=CTCAAA
chi-miR-874-3p	TFBS	994	999	2.73052	-	TF=Arid3a;sequence=ACCAAA
chi-miR-490	TFBS	21	26	3.63322	+	TF=Arid3a;sequence=ATTTAA
chi-miR-490	TFBS	22	27	3.63322	+	TF=Arid3a;sequence=TTTAAA
chi-miR-490	TFBS	110	115	3.63322	+	TF=Arid3a;sequence=ACTAAA
chi-miR-490	TFBS	125	130	9.01667	+	TF=Arid3a;sequence=ATTAAT
chi-miR-490	TFBS	437	442	2.73052	+	TF=Arid3a;sequence=AGCAAA
chi-miR-490	TFBS	442	447	3.63322	+	TF=Arid3a;sequence=ATTACA
chi-miR-490	TFBS	509	514	2.73052	+	TF=Arid3a;sequence=ATCATA
chi-miR-490	TFBS	527	532	3.63322	+	TF=Arid3a;sequence=CTTAAA
chi-miR-490	TFBS	694	699	2.73052	+	TF=Arid3a;sequence=ACCAAA
chi-miR-490	TFBS	793	798	10.7207	+	TF=Arid3a;sequence=ATTAAA
chi-miR-490	TFBS	859	864	3.63322	+	TF=Arid3a;sequence=TTTAAA
chi-miR-490	TFBS	892	897	2.73052	+	TF=Arid3a;sequence=AGCAAA
chi-miR-490	TFBS	926	931	3.63322	+	TF=Arid3a;sequence=ACTAAA
chi-miR-490	TFBS	22	27	3.63322	-	TF=Arid3a;sequence=TTTAAA
chi-miR-490	TFBS	44	49	3.63322	-	TF=Arid3a;sequence=ATTAGA
chi-miR-490	TFBS	125	130	9.01667	-	TF=Arid3a;sequence=ATTAAT
chi-miR-490	TFBS	358	363	2.73052	-	TF=Arid3a;sequence=CTCAAA
chi-miR-490	TFBS	705	710	3.63322	-	TF=Arid3a;sequence=ATTACA
chi-miR-490	TFBS	714	719	2.73052	-	TF=Arid3a;sequence=AACAAA
chi-miR-490	TFBS	754	759	9.81798	-	TF=Arid3a;sequence=ATCAAA
chi-miR-490	TFBS	779	784	5.17536	-	TF=Arid3a;sequence=ATAAAT
chi-miR-490	TFBS	780	785	3.63322	-	TF=Arid3a;sequence=AATAAA
chi-miR-490	TFBS	785	790	6.87938	-	TF=Arid3a;sequence=ATAAAA
chi-miR-490	TFBS	786	791	3.63322	-	TF=Arid3a;sequence=AATAAA
chi-miR-490	TFBS	789	794	8.11396	-	TF=Arid3a;sequence=ATCAAT
chi-miR-490	TFBS	859	864	3.63322	-	TF=Arid3a;sequence=TTTAAA
chi-miR-490	TFBS	899	904	2.73052	-	TF=Arid3a;sequence=ATCAGA
chi-miR-1307-3p	TFBS	84	89	9.01667	+	TF=Arid3a;sequence=ATTAAT
chi-miR-1307-3p	TFBS	88	93	3.63322	+	TF=Arid3a;sequence=ATTACA
chi-miR-1307-3p	TFBS	93	98	3.63322	+	TF=Arid3a;sequence=ATTTAA
chi-miR-1307-3p	TFBS	94	99	3.63322	+	TF=Arid3a;sequence=TTTAAA
chi-miR-1307-3p	TFBS	222	227	2.73052	+	TF=Arid3a;sequence=CTCAAA
chi-miR-1307-3p	TFBS	239	244	2.73052	+	TF=Arid3a;sequence=CTCAAA
chi-miR-1307-3p	TFBS	426	431	3.63322	+	TF=Arid3a;sequence=ACTAAA
chi-miR-1307-3p	TFBS	463	468	2.73052	+	TF=Arid3a;sequence=GTCAAA
chi-miR-1307-3p	TFBS	528	533	3.63322	+	TF=Arid3a;sequence=ATTTAA
chi-miR-1307-3p	TFBS	602	607	6.64743	+	TF=Arid3a;sequence=ATTAAG
chi-miR-1307-3p	TFBS	680	685	2.5904	+	TF=Arid3a;sequence=ATGAAT
chi-miR-1307-3p	TFBS	711	716	3.63322	+	TF=Arid3a;sequence=ACTAAA
chi-miR-1307-3p	TFBS	726	731	6.87938	+	TF=Arid3a;sequence=ATAAAA
chi-miR-1307-3p	TFBS	737	742	2.73052	+	TF=Arid3a;sequence=ATCATA
chi-miR-1307-3p	TFBS	867	872	6.64743	+	TF=Arid3a;sequence=ATTAAG
chi-miR-1307-3p	TFBS	992	997	3.63322	+	TF=Arid3a;sequence=ATTATA
chi-miR-1307-3p	TFBS	84	89	9.01667	-	TF=Arid3a;sequence=ATTAAT
chi-miR-1307-3p	TFBS	94	99	3.63322	-	TF=Arid3a;sequence=TTTAAA
chi-miR-1307-3p	TFBS	168	173	3.63322	-	TF=Arid3a;sequence=GTTAAA
chi-miR-1307-3p	TFBS	190	195	10.7207	-	TF=Arid3a;sequence=ATTAAA
chi-miR-1307-3p	TFBS	206	211	4.29442	-	TF=Arid3a;sequence=ATGAAA
chi-miR-1307-3p	TFBS	210	215	2.5904	-	TF=Arid3a;sequence=ATGAAT
chi-miR-1307-3p	TFBS	262	267	10.7207	-	TF=Arid3a;sequence=ATTAAA
chi-miR-1307-3p	TFBS	328	333	2.73052	-	TF=Arid3a;sequence=AGCAAA
chi-miR-1307-3p	TFBS	362	367	2.73052	-	TF=Arid3a;sequence=AGCAAA
chi-miR-1307-3p	TFBS	529	534	3.63322	-	TF=Arid3a;sequence=CTTAAA
chi-miR-1307-3p	TFBS	555	560	2.73052	-	TF=Arid3a;sequence=ATCCAA
chi-miR-1307-3p	TFBS	578	583	2.73052	-	TF=Arid3a;sequence=AACAAA
chi-miR-1307-3p	TFBS	699	704	10.7207	-	TF=Arid3a;sequence=ATTAAA
chi-miR-1307-3p	TFBS	708	713	3.63322	-	TF=Arid3a;sequence=AGTAAA
chi-miR-1307-3p	TFBS	720	725	10.7207	-	TF=Arid3a;sequence=ATTAAA
chi-miR-1307-3p	TFBS	752	757	10.7207	-	TF=Arid3a;sequence=ATTAAA
chi-miR-1307-3p	TFBS	821	826	3.63322	-	TF=Arid3a;sequence=ATTACA
chi-miR-1307-3p	TFBS	888	893	4.29442	-	TF=Arid3a;sequence=ATGAAA
chi-miR-1307-3p	TFBS	929	934	2.73052	-	TF=Arid3a;sequence=TTCAAA
chi-miR-1307-3p	TFBS	930	935	3.63322	-	TF=Arid3a;sequence=ATTCAA
chi-miR-136-5p	TFBS	290	295	2.73052	+	TF=Arid3a;sequence=CTCAAA
chi-miR-136-5p	TFBS	209	214	3.15977	-	TF=Arid3a;sequence=ATCAAC
chi-miR-136-5p	TFBS	218	223	2.73052	-	TF=Arid3a;sequence=ATCGAA
chi-miR-136-5p	TFBS	536	541	2.73052	-	TF=Arid3a;sequence=AACAAA
chi-miR-136-5p	TFBS	539	544	3.15977	-	TF=Arid3a;sequence=ATCAAC
chi-miR-136-5p	TFBS	854	859	2.80613	-	TF=Arid3a;sequence=ATAAAG
chi-miR-136-5p	TFBS	855	860	3.63322	-	TF=Arid3a;sequence=AATAAA
chi-miR-543-3p	TFBS	580	585	2.73052	+	TF=Arid3a;sequence=GTCAAA
chi-miR-543-3p	TFBS	230	235	3.63322	-	TF=Arid3a;sequence=ATTGAA
chi-miR-543-3p	TFBS	532	537	3.63322	-	TF=Arid3a;sequence=CTTAAA
chi-miR-543-3p	TFBS	853	858	2.73052	-	TF=Arid3a;sequence=GTCAAA
chi-miR-543-3p	TFBS	887	892	4.29442	-	TF=Arid3a;sequence=ATGAAA
chi-miR-543-3p	TFBS	927	932	2.73052	-	TF=Arid3a;sequence=AGCAAA
chi-miR-107-3p	TFBS	36	41	10.7207	+	TF=Arid3a;sequence=ATTAAA
chi-miR-107-3p	TFBS	204	209	3.63322	+	TF=Arid3a;sequence=CTTAAA
chi-miR-107-3p	TFBS	288	293	10.7207	+	TF=Arid3a;sequence=ATTAAA
chi-miR-107-3p	TFBS	313	318	9.01667	+	TF=Arid3a;sequence=ATTAAT
chi-miR-107-3p	TFBS	339	344	6.64743	+	TF=Arid3a;sequence=ATTAAG
chi-miR-107-3p	TFBS	423	428	2.73052	+	TF=Arid3a;sequence=ATCAGA
chi-miR-107-3p	TFBS	436	441	6.87938	+	TF=Arid3a;sequence=ATAAAA
chi-miR-107-3p	TFBS	757	762	2.73052	+	TF=Arid3a;sequence=ATCATA
chi-miR-107-3p	TFBS	844	849	3.63322	+	TF=Arid3a;sequence=AATAAA
chi-miR-107-3p	TFBS	845	850	6.87938	+	TF=Arid3a;sequence=ATAAAA
chi-miR-107-3p	TFBS	853	858	2.73052	+	TF=Arid3a;sequence=ATCTAA
chi-miR-107-3p	TFBS	871	876	3.63322	+	TF=Arid3a;sequence=AGTAAA
chi-miR-107-3p	TFBS	924	929	3.63322	+	TF=Arid3a;sequence=ATTGAA
chi-miR-107-3p	TFBS	73	78	3.63322	-	TF=Arid3a;sequence=ACTAAA
chi-miR-107-3p	TFBS	84	89	2.73052	-	TF=Arid3a;sequence=AACAAA
chi-miR-107-3p	TFBS	97	102	10.7207	-	TF=Arid3a;sequence=ATTAAA
chi-miR-107-3p	TFBS	150	155	5.74473	-	TF=Arid3a;sequence=ATCAAG
chi-miR-107-3p	TFBS	191	196	2.73052	-	TF=Arid3a;sequence=ATCCAA
chi-miR-107-3p	TFBS	220	225	2.73052	-	TF=Arid3a;sequence=TTCAAA
chi-miR-107-3p	TFBS	313	318	9.01667	-	TF=Arid3a;sequence=ATTAAT
chi-miR-107-3p	TFBS	413	418	2.73052	-	TF=Arid3a;sequence=CTCAAA
chi-miR-107-3p	TFBS	419	424	5.74473	-	TF=Arid3a;sequence=ATCAAG
chi-miR-107-3p	TFBS	432	437	2.5904	-	TF=Arid3a;sequence=ATGAAT
chi-miR-107-3p	TFBS	453	458	2.73052	-	TF=Arid3a;sequence=ACCAAA
chi-miR-107-3p	TFBS	487	492	2.73052	-	TF=Arid3a;sequence=TTCAAA
chi-miR-107-3p	TFBS	673	678	2.5904	-	TF=Arid3a;sequence=ATGAAT
chi-miR-107-3p	TFBS	812	817	6.87938	-	TF=Arid3a;sequence=ATAAAA
chi-miR-107-3p	TFBS	819	824	3.63322	-	TF=Arid3a;sequence=CTTAAA
chi-miR-107-3p	TFBS	992	997	2.73052	-	TF=Arid3a;sequence=ATCGAA
chi-miR-135a	TFBS	161	166	2.73052	+	TF=Arid3a;sequence=GTCAAA
chi-miR-135a	TFBS	191	196	2.73052	+	TF=Arid3a;sequence=ACCAAA
chi-miR-135a	TFBS	204	209	2.73052	+	TF=Arid3a;sequence=ATCTAA
chi-miR-135a	TFBS	757	762	2.73052	+	TF=Arid3a;sequence=ATCACA
chi-miR-135a	TFBS	145	150	4.29442	-	TF=Arid3a;sequence=ATGAAA
chi-miR-10a-5p	TFBS	68	73	3.63322	+	TF=Arid3a;sequence=AGTAAA
chi-miR-10a-5p	TFBS	344	349	4.29442	+	TF=Arid3a;sequence=ATGAAA
chi-miR-10a-5p	TFBS	393	398	10.7207	+	TF=Arid3a;sequence=ATTAAA
chi-miR-10a-5p	TFBS	462	467	3.63322	+	TF=Arid3a;sequence=ATTGAA
chi-miR-10a-5p	TFBS	569	574	2.73052	+	TF=Arid3a;sequence=ATCACA
chi-miR-10a-5p	TFBS	575	580	3.63322	+	TF=Arid3a;sequence=ACTAAA
chi-miR-10a-5p	TFBS	625	630	3.63322	+	TF=Arid3a;sequence=CTTAAA
chi-miR-10a-5p	TFBS	904	909	2.73052	+	TF=Arid3a;sequence=CTCAAA
chi-miR-10a-5p	TFBS	928	933	9.81798	+	TF=Arid3a;sequence=ATCAAA
chi-miR-10a-5p	TFBS	174	179	2.73052	-	TF=Arid3a;sequence=ATCTAA
chi-miR-10a-5p	TFBS	354	359	9.81798	-	TF=Arid3a;sequence=ATCAAA
chi-miR-10a-5p	TFBS	394	399	3.63322	-	TF=Arid3a;sequence=ATTTAA
chi-miR-10a-5p	TFBS	463	468	3.63322	-	TF=Arid3a;sequence=ATTCAA
chi-miR-10a-5p	TFBS	483	488	6.87938	-	TF=Arid3a;sequence=ATAAAA
chi-miR-10a-5p	TFBS	527	532	2.73052	-	TF=Arid3a;sequence=AGCAAA
chi-miR-10a-5p	TFBS	565	570	9.81798	-	TF=Arid3a;sequence=ATCAAA
chi-miR-10a-5p	TFBS	616	621	2.73052	-	TF=Arid3a;sequence=AACAAA
chi-miR-10a-5p	TFBS	754	759	2.5904	-	TF=Arid3a;sequence=ATGAAT
chi-miR-10a-5p	TFBS	827	832	3.63322	-	TF=Arid3a;sequence=ATTAGA
chi-miR-10a-5p	TFBS	858	863	3.63322	-	TF=Arid3a;sequence=ATTACA
chi-miR-26b-5p	TFBS	572	577	5.17536	+	TF=Arid3a;sequence=ATAAAT
chi-miR-26b-5p	TFBS	859	864	5.17536	+	TF=Arid3a;sequence=ATAAAT
chi-miR-26b-5p	TFBS	568	573	9.81798	-	TF=Arid3a;sequence=ATCAAA
chi-miR-26b-5p	TFBS	739	744	8.11396	-	TF=Arid3a;sequence=ATCAAT
chi-miR-26b-5p	TFBS	855	860	9.81798	-	TF=Arid3a;sequence=ATCAAA
chi-let-7d-3p	TFBS	2	7	9.81798	+	TF=Arid3a;sequence=ATCAAA
chi-let-7d-3p	TFBS	121	126	2.73052	+	TF=Arid3a;sequence=TTCAAA
chi-let-7d-3p	TFBS	266	271	2.73052	+	TF=Arid3a;sequence=ATCACA
chi-let-7d-3p	TFBS	287	292	3.63322	+	TF=Arid3a;sequence=ATTTAA
chi-let-7d-3p	TFBS	317	322	2.5904	+	TF=Arid3a;sequence=ATGAAT
chi-let-7d-3p	TFBS	382	387	3.63322	+	TF=Arid3a;sequence=ATTGAA
chi-let-7d-3p	TFBS	387	392	9.81798	+	TF=Arid3a;sequence=ATCAAA
chi-let-7d-3p	TFBS	411	416	3.63322	+	TF=Arid3a;sequence=TTTAAA
chi-let-7d-3p	TFBS	419	424	3.63322	+	TF=Arid3a;sequence=ATTTAA
chi-let-7d-3p	TFBS	420	425	3.63322	+	TF=Arid3a;sequence=TTTAAA
chi-let-7d-3p	TFBS	489	494	2.73052	+	TF=Arid3a;sequence=ATCAGA
chi-let-7d-3p	TFBS	518	523	2.73052	+	TF=Arid3a;sequence=GTCAAA
chi-let-7d-3p	TFBS	574	579	2.73052	+	TF=Arid3a;sequence=ATCTAA
chi-let-7d-3p	TFBS	645	650	2.73052	+	TF=Arid3a;sequence=ATCTAA
chi-let-7d-3p	TFBS	662	667	9.81798	+	TF=Arid3a;sequence=ATCAAA
chi-let-7d-3p	TFBS	682	687	4.29442	+	TF=Arid3a;sequence=ATGAAA
chi-let-7d-3p	TFBS	687	692	3.63322	+	TF=Arid3a;sequence=ATTATA
chi-let-7d-3p	TFBS	692	697	3.63322	+	TF=Arid3a;sequence=ATTTAA
chi-let-7d-3p	TFBS	693	698	3.63322	+	TF=Arid3a;sequence=TTTAAA
chi-let-7d-3p	TFBS	711	716	3.63322	+	TF=Arid3a;sequence=GTTAAA
chi-let-7d-3p	TFBS	794	799	3.63322	+	TF=Arid3a;sequence=ATTGAA
chi-let-7d-3p	TFBS	914	919	3.63322	+	TF=Arid3a;sequence=AATAAA
chi-let-7d-3p	TFBS	939	944	3.63322	+	TF=Arid3a;sequence=ATTTAA
chi-let-7d-3p	TFBS	53	58	5.17536	-	TF=Arid3a;sequence=ATAAAT
chi-let-7d-3p	TFBS	156	161	6.87938	-	TF=Arid3a;sequence=ATAAAA
chi-let-7d-3p	TFBS	173	178	2.73052	-	TF=Arid3a;sequence=ACCAAA
chi-let-7d-3p	TFBS	201	206	2.73052	-	TF=Arid3a;sequence=CTCAAA
chi-let-7d-3p	TFBS	288	293	3.63322	-	TF=Arid3a;sequence=GTTAAA
chi-let-7d-3p	TFBS	321	326	5.17536	-	TF=Arid3a;sequence=ATAAAT
chi-let-7d-3p	TFBS	330	335	6.87938	-	TF=Arid3a;sequence=ATAAAA
chi-let-7d-3p	TFBS	331	336	3.63322	-	TF=Arid3a;sequence=AATAAA
chi-let-7d-3p	TFBS	353	358	4.29442	-	TF=Arid3a;sequence=ATGAAA
chi-let-7d-3p	TFBS	365	370	2.73052	-	TF=Arid3a;sequence=ACCAAA
chi-let-7d-3p	TFBS	383	388	3.63322	-	TF=Arid3a;sequence=ATTCAA
chi-let-7d-3p	TFBS	411	416	3.63322	-	TF=Arid3a;sequence=TTTAAA
chi-let-7d-3p	TFBS	420	425	3.63322	-	TF=Arid3a;sequence=TTTAAA
chi-let-7d-3p	TFBS	467	472	9.81798	-	TF=Arid3a;sequence=ATCAAA
chi-let-7d-3p	TFBS	496	501	2.73052	-	TF=Arid3a;sequence=AGCAAA
chi-let-7d-3p	TFBS	502	507	2.73052	-	TF=Arid3a;sequence=ATCAGA
chi-let-7d-3p	TFBS	601	606	2.73052	-	TF=Arid3a;sequence=AGCAAA
chi-let-7d-3p	TFBS	610	615	2.73052	-	TF=Arid3a;sequence=GTCAAA
chi-let-7d-3p	TFBS	629	634	5.17536	-	TF=Arid3a;sequence=ATAAAT
chi-let-7d-3p	TFBS	646	651	3.63322	-	TF=Arid3a;sequence=ATTAGA
chi-let-7d-3p	TFBS	693	698	3.63322	-	TF=Arid3a;sequence=TTTAAA
chi-let-7d-3p	TFBS	694	699	3.63322	-	TF=Arid3a;sequence=ATTTAA
chi-let-7d-3p	TFBS	700	705	3.63322	-	TF=Arid3a;sequence=ACTAAA
chi-let-7d-3p	TFBS	712	717	3.63322	-	TF=Arid3a;sequence=ATTTAA
chi-let-7d-3p	TFBS	745	750	2.73052	-	TF=Arid3a;sequence=AACAAA
chi-let-7d-3p	TFBS	904	909	10.7207	-	TF=Arid3a;sequence=ATTAAA
chi-let-7d-3p	TFBS	909	914	2.73052	-	TF=Arid3a;sequence=TTCAAA
chi-let-7d-3p	TFBS	940	945	3.63322	-	TF=Arid3a;sequence=GTTAAA
chi-let-7d-3p	TFBS	948	953	4.06247	-	TF=Arid3a;sequence=ATTAAC
chi-let-7d-3p	TFBS	953	958	2.73052	-	TF=Arid3a;sequence=TTCAAA
chi-miR-16a-5p	TFBS	48	53	3.15977	+	TF=Arid3a;sequence=ATCAAC
chi-miR-16a-5p	TFBS	124	129	10.7207	+	TF=Arid3a;sequence=ATTAAA
chi-miR-16a-5p	TFBS	142	147	2.80613	+	TF=Arid3a;sequence=ATAAAG
chi-miR-16a-5p	TFBS	152	157	3.63322	+	TF=Arid3a;sequence=ATTCAA
chi-miR-16a-5p	TFBS	162	167	2.73052	+	TF=Arid3a;sequence=AACAAA
chi-miR-16a-5p	TFBS	179	184	5.17536	+	TF=Arid3a;sequence=ATAAAT
chi-miR-16a-5p	TFBS	185	190	3.63322	+	TF=Arid3a;sequence=ATTCAA
chi-miR-16a-5p	TFBS	213	218	3.63322	+	TF=Arid3a;sequence=TTTAAA
chi-miR-16a-5p	TFBS	217	222	2.73052	+	TF=Arid3a;sequence=AACAAA
chi-miR-16a-5p	TFBS	222	227	10.7207	+	TF=Arid3a;sequence=ATTAAA
chi-miR-16a-5p	TFBS	269	274	10.7207	+	TF=Arid3a;sequence=ATTAAA
chi-miR-16a-5p	TFBS	284	289	2.5904	+	TF=Arid3a;sequence=ATGAAT
chi-miR-16a-5p	TFBS	301	306	3.63322	+	TF=Arid3a;sequence=TTTAAA
chi-miR-16a-5p	TFBS	382	387	4.29442	+	TF=Arid3a;sequence=ATGAAA
chi-miR-16a-5p	TFBS	435	440	3.63322	+	TF=Arid3a;sequence=GTTAAA
chi-miR-16a-5p	TFBS	541	546	10.7207	+	TF=Arid3a;sequence=ATTAAA
chi-miR-16a-5p	TFBS	617	622	3.63322	+	TF=Arid3a;sequence=ATTATA
chi-miR-16a-5p	TFBS	675	680	3.63322	+	TF=Arid3a;sequence=CTTAAA
chi-miR-16a-5p	TFBS	713	718	2.73052	+	TF=Arid3a;sequence=CTCAAA
chi-miR-16a-5p	TFBS	722	727	2.73052	+	TF=Arid3a;sequence=ATCCAA
chi-miR-16a-5p	TFBS	767	772	3.63322	+	TF=Arid3a;sequence=TTTAAA
chi-miR-16a-5p	TFBS	781	786	3.63322	+	TF=Arid3a;sequence=TTTAAA
chi-miR-16a-5p	TFBS	845	850	3.63322	+	TF=Arid3a;sequence=TTTAAA
chi-miR-16a-5p	TFBS	854	859	2.73052	+	TF=Arid3a;sequence=AACAAA
chi-miR-16a-5p	TFBS	867	872	3.63322	+	TF=Arid3a;sequence=AGTAAA
chi-miR-16a-5p	TFBS	929	934	2.73052	+	TF=Arid3a;sequence=CTCAAA
chi-miR-16a-5p	TFBS	70	75	6.87938	-	TF=Arid3a;sequence=ATAAAA
chi-miR-16a-5p	TFBS	71	76	3.63322	-	TF=Arid3a;sequence=AATAAA
chi-miR-16a-5p	TFBS	121	126	3.63322	-	TF=Arid3a;sequence=AATAAA
chi-miR-16a-5p	TFBS	213	218	3.63322	-	TF=Arid3a;sequence=TTTAAA
chi-miR-16a-5p	TFBS	258	263	3.63322	-	TF=Arid3a;sequence=AGTAAA
chi-miR-16a-5p	TFBS	301	306	3.63322	-	TF=Arid3a;sequence=TTTAAA
chi-miR-16a-5p	TFBS	319	324	2.73052	-	TF=Arid3a;sequence=GTCAAA
chi-miR-16a-5p	TFBS	334	339	10.7207	-	TF=Arid3a;sequence=ATTAAA
chi-miR-16a-5p	TFBS	376	381	2.73052	-	TF=Arid3a;sequence=GTCAAA
chi-miR-16a-5p	TFBS	397	402	5.74473	-	TF=Arid3a;sequence=ATCAAG
chi-miR-16a-5p	TFBS	413	418	2.73052	-	TF=Arid3a;sequence=CTCAAA
chi-miR-16a-5p	TFBS	436	441	3.63322	-	TF=Arid3a;sequence=ATTTAA
chi-miR-16a-5p	TFBS	499	504	2.73052	-	TF=Arid3a;sequence=AACAAA
chi-miR-16a-5p	TFBS	518	523	3.63322	-	TF=Arid3a;sequence=ATTACA
chi-miR-16a-5p	TFBS	523	528	4.29442	-	TF=Arid3a;sequence=ATGAAA
chi-miR-16a-5p	TFBS	533	538	10.7207	-	TF=Arid3a;sequence=ATTAAA
chi-miR-16a-5p	TFBS	550	555	2.73052	-	TF=Arid3a;sequence=GTCAAA
chi-miR-16a-5p	TFBS	558	563	3.63322	-	TF=Arid3a;sequence=GTTAAA
chi-miR-16a-5p	TFBS	602	607	6.87938	-	TF=Arid3a;sequence=ATAAAA
chi-miR-16a-5p	TFBS	676	681	3.63322	-	TF=Arid3a;sequence=ATTTAA
chi-miR-16a-5p	TFBS	700	705	6.87938	-	TF=Arid3a;sequence=ATAAAA
chi-miR-16a-5p	TFBS	701	706	3.63322	-	TF=Arid3a;sequence=AATAAA
chi-miR-16a-5p	TFBS	737	742	5.17536	-	TF=Arid3a;sequence=ATAAAT
chi-miR-16a-5p	TFBS	752	757	4.06247	-	TF=Arid3a;sequence=ATTAAC
chi-miR-16a-5p	TFBS	767	772	3.63322	-	TF=Arid3a;sequence=TTTAAA
chi-miR-16a-5p	TFBS	781	786	3.63322	-	TF=Arid3a;sequence=TTTAAA
chi-miR-16a-5p	TFBS	782	787	3.63322	-	TF=Arid3a;sequence=ATTTAA
chi-miR-16a-5p	TFBS	790	795	5.17536	-	TF=Arid3a;sequence=ATAAAT
chi-miR-16a-5p	TFBS	845	850	3.63322	-	TF=Arid3a;sequence=TTTAAA
chi-miR-16a-5p	TFBS	899	904	2.73052	-	TF=Arid3a;sequence=TTCAAA
chi-miR-16a-5p	TFBS	945	950	2.73052	-	TF=Arid3a;sequence=ATCAGA
chi-miR-16a-5p	TFBS	973	978	6.87938	-	TF=Arid3a;sequence=ATAAAA
chi-miR-16a-5p	TFBS	974	979	3.63322	-	TF=Arid3a;sequence=AATAAA
chi-miR-16a-5p	TFBS	977	982	2.5904	-	TF=Arid3a;sequence=ATGAAT
chi-miR-16a-5p	TFBS	986	991	6.87938	-	TF=Arid3a;sequence=ATAAAA
chi-miR-16a-5p	TFBS	989	994	2.73052	-	TF=Arid3a;sequence=ATCATA
chi-miR-145-3p	TFBS	32	37	2.73052	+	TF=Arid3a;sequence=CTCAAA
chi-miR-145-3p	TFBS	90	95	3.63322	+	TF=Arid3a;sequence=ACTAAA
chi-miR-145-3p	TFBS	165	170	2.73052	+	TF=Arid3a;sequence=CTCAAA
chi-miR-145-3p	TFBS	243	248	3.63322	+	TF=Arid3a;sequence=ATTTAA
chi-miR-145-3p	TFBS	340	345	5.17536	+	TF=Arid3a;sequence=ATAAAT
chi-miR-145-3p	TFBS	452	457	3.63322	+	TF=Arid3a;sequence=AATAAA
chi-miR-145-3p	TFBS	453	458	5.17536	+	TF=Arid3a;sequence=ATAAAT
chi-miR-145-3p	TFBS	497	502	2.73052	+	TF=Arid3a;sequence=AGCAAA
chi-miR-145-3p	TFBS	125	130	3.63322	-	TF=Arid3a;sequence=AGTAAA
chi-miR-145-3p	TFBS	132	137	2.73052	-	TF=Arid3a;sequence=CTCAAA
chi-miR-145-3p	TFBS	173	178	2.73052	-	TF=Arid3a;sequence=ATCAGA
chi-miR-145-3p	TFBS	239	244	6.87938	-	TF=Arid3a;sequence=ATAAAA
chi-miR-145-3p	TFBS	240	245	3.63322	-	TF=Arid3a;sequence=AATAAA
chi-miR-145-3p	TFBS	244	249	3.63322	-	TF=Arid3a;sequence=GTTAAA
chi-miR-145-3p	TFBS	274	279	6.87938	-	TF=Arid3a;sequence=ATAAAA
chi-miR-145-3p	TFBS	275	280	3.63322	-	TF=Arid3a;sequence=AATAAA
chi-miR-145-3p	TFBS	387	392	2.5904	-	TF=Arid3a;sequence=ATGAAT
chi-miR-145-3p	TFBS	571	576	5.17536	-	TF=Arid3a;sequence=ATAAAT
chi-miR-145-3p	TFBS	609	614	6.87938	-	TF=Arid3a;sequence=ATAAAA
chi-miR-145-3p	TFBS	612	617	3.63322	-	TF=Arid3a;sequence=ATTATA
chi-miR-143-3p	TFBS	196	201	3.63322	+	TF=Arid3a;sequence=TTTAAA
chi-miR-143-3p	TFBS	318	323	2.73052	+	TF=Arid3a;sequence=AGCAAA
chi-miR-143-3p	TFBS	335	340	6.87938	+	TF=Arid3a;sequence=ATAAAA
chi-miR-143-3p	TFBS	342	347	2.80613	+	TF=Arid3a;sequence=ATAAAG
chi-miR-143-3p	TFBS	352	357	2.5904	+	TF=Arid3a;sequence=ATGAAT
chi-miR-143-3p	TFBS	403	408	2.73052	+	TF=Arid3a;sequence=GTCAAA
chi-miR-143-3p	TFBS	468	473	4.29442	+	TF=Arid3a;sequence=ATGAAA
chi-miR-143-3p	TFBS	659	664	4.29442	+	TF=Arid3a;sequence=ATGAAA
chi-miR-143-3p	TFBS	709	714	6.64743	+	TF=Arid3a;sequence=ATTAAG
chi-miR-143-3p	TFBS	789	794	3.63322	+	TF=Arid3a;sequence=ATTATA
chi-miR-143-3p	TFBS	799	804	2.73052	+	TF=Arid3a;sequence=AACAAA
chi-miR-143-3p	TFBS	809	814	3.63322	+	TF=Arid3a;sequence=TTTAAA
chi-miR-143-3p	TFBS	849	854	2.73052	+	TF=Arid3a;sequence=CTCAAA
chi-miR-143-3p	TFBS	151	156	2.73052	-	TF=Arid3a;sequence=TTCAAA
chi-miR-143-3p	TFBS	196	201	3.63322	-	TF=Arid3a;sequence=TTTAAA
chi-miR-143-3p	TFBS	230	235	2.73052	-	TF=Arid3a;sequence=CTCAAA
chi-miR-143-3p	TFBS	326	331	5.74473	-	TF=Arid3a;sequence=ATCAAG
chi-miR-143-3p	TFBS	545	550	2.73052	-	TF=Arid3a;sequence=ATCACA
chi-miR-143-3p	TFBS	763	768	4.29442	-	TF=Arid3a;sequence=ATGAAA
chi-miR-143-3p	TFBS	771	776	3.63322	-	TF=Arid3a;sequence=ATTACA
chi-miR-143-3p	TFBS	776	781	2.73052	-	TF=Arid3a;sequence=TTCAAA
chi-miR-143-3p	TFBS	777	782	3.63322	-	TF=Arid3a;sequence=ATTCAA
chi-miR-143-3p	TFBS	809	814	3.63322	-	TF=Arid3a;sequence=TTTAAA
chi-miR-143-3p	TFBS	936	941	3.63322	-	TF=Arid3a;sequence=ATTAGA
chi-miR-338-3p	TFBS	152	157	2.73052	+	TF=Arid3a;sequence=ATCACA
chi-miR-338-3p	TFBS	691	696	9.81798	+	TF=Arid3a;sequence=ATCAAA
chi-miR-338-3p	TFBS	695	700	3.63322	+	TF=Arid3a;sequence=AATAAA
chi-miR-338-3p	TFBS	696	701	6.87938	+	TF=Arid3a;sequence=ATAAAA
chi-miR-338-3p	TFBS	652	657	2.73052	-	TF=Arid3a;sequence=AACAAA
chi-miR-338-3p	TFBS	687	692	6.87938	-	TF=Arid3a;sequence=ATAAAA
chi-miR-338-3p	TFBS	745	750	6.64743	-	TF=Arid3a;sequence=ATTAAG
chi-miR-378-3p	TFBS	163	168	2.73052	-	TF=Arid3a;sequence=ATCATA
chi-miR-378-3p	TFBS	195	200	2.73052	-	TF=Arid3a;sequence=ATCACA
chi-miR-378-3p	TFBS	743	748	4.06247	-	TF=Arid3a;sequence=ATTAAC
chi-miR-378-3p	TFBS	758	763	2.73052	-	TF=Arid3a;sequence=AGCAAA
chi-miR-378-3p	TFBS	766	771	6.87938	-	TF=Arid3a;sequence=ATAAAA
chi-miR-378-3p	TFBS	830	835	3.63322	-	TF=Arid3a;sequence=ATTACA
chi-miR-378-3p	TFBS	834	839	8.11396	-	TF=Arid3a;sequence=ATCAAT
chi-miR-143-5p	TFBS	196	201	3.63322	+	TF=Arid3a;sequence=TTTAAA
chi-miR-143-5p	TFBS	318	323	2.73052	+	TF=Arid3a;sequence=AGCAAA
chi-miR-143-5p	TFBS	335	340	6.87938	+	TF=Arid3a;sequence=ATAAAA
chi-miR-143-5p	TFBS	342	347	2.80613	+	TF=Arid3a;sequence=ATAAAG
chi-miR-143-5p	TFBS	352	357	2.5904	+	TF=Arid3a;sequence=ATGAAT
chi-miR-143-5p	TFBS	403	408	2.73052	+	TF=Arid3a;sequence=GTCAAA
chi-miR-143-5p	TFBS	468	473	4.29442	+	TF=Arid3a;sequence=ATGAAA
chi-miR-143-5p	TFBS	659	664	4.29442	+	TF=Arid3a;sequence=ATGAAA
chi-miR-143-5p	TFBS	709	714	6.64743	+	TF=Arid3a;sequence=ATTAAG
chi-miR-143-5p	TFBS	789	794	3.63322	+	TF=Arid3a;sequence=ATTATA
chi-miR-143-5p	TFBS	799	804	2.73052	+	TF=Arid3a;sequence=AACAAA
chi-miR-143-5p	TFBS	809	814	3.63322	+	TF=Arid3a;sequence=TTTAAA
chi-miR-143-5p	TFBS	849	854	2.73052	+	TF=Arid3a;sequence=CTCAAA
chi-miR-143-5p	TFBS	151	156	2.73052	-	TF=Arid3a;sequence=TTCAAA
chi-miR-143-5p	TFBS	196	201	3.63322	-	TF=Arid3a;sequence=TTTAAA
chi-miR-143-5p	TFBS	230	235	2.73052	-	TF=Arid3a;sequence=CTCAAA
chi-miR-143-5p	TFBS	326	331	5.74473	-	TF=Arid3a;sequence=ATCAAG
chi-miR-143-5p	TFBS	545	550	2.73052	-	TF=Arid3a;sequence=ATCACA
chi-miR-143-5p	TFBS	763	768	4.29442	-	TF=Arid3a;sequence=ATGAAA
chi-miR-143-5p	TFBS	771	776	3.63322	-	TF=Arid3a;sequence=ATTACA
chi-miR-143-5p	TFBS	776	781	2.73052	-	TF=Arid3a;sequence=TTCAAA
chi-miR-143-5p	TFBS	777	782	3.63322	-	TF=Arid3a;sequence=ATTCAA
chi-miR-143-5p	TFBS	809	814	3.63322	-	TF=Arid3a;sequence=TTTAAA
chi-miR-143-5p	TFBS	936	941	3.63322	-	TF=Arid3a;sequence=ATTAGA
chi-miR-145-5p	TFBS	32	37	2.73052	+	TF=Arid3a;sequence=CTCAAA
chi-miR-145-5p	TFBS	90	95	3.63322	+	TF=Arid3a;sequence=ACTAAA
chi-miR-145-5p	TFBS	165	170	2.73052	+	TF=Arid3a;sequence=CTCAAA
chi-miR-145-5p	TFBS	243	248	3.63322	+	TF=Arid3a;sequence=ATTTAA
chi-miR-145-5p	TFBS	340	345	5.17536	+	TF=Arid3a;sequence=ATAAAT
chi-miR-145-5p	TFBS	452	457	3.63322	+	TF=Arid3a;sequence=AATAAA
chi-miR-145-5p	TFBS	453	458	5.17536	+	TF=Arid3a;sequence=ATAAAT
chi-miR-145-5p	TFBS	497	502	2.73052	+	TF=Arid3a;sequence=AGCAAA
chi-miR-145-5p	TFBS	125	130	3.63322	-	TF=Arid3a;sequence=AGTAAA
chi-miR-145-5p	TFBS	132	137	2.73052	-	TF=Arid3a;sequence=CTCAAA
chi-miR-145-5p	TFBS	173	178	2.73052	-	TF=Arid3a;sequence=ATCAGA
chi-miR-145-5p	TFBS	239	244	6.87938	-	TF=Arid3a;sequence=ATAAAA
chi-miR-145-5p	TFBS	240	245	3.63322	-	TF=Arid3a;sequence=AATAAA
chi-miR-145-5p	TFBS	244	249	3.63322	-	TF=Arid3a;sequence=GTTAAA
chi-miR-145-5p	TFBS	274	279	6.87938	-	TF=Arid3a;sequence=ATAAAA
chi-miR-145-5p	TFBS	275	280	3.63322	-	TF=Arid3a;sequence=AATAAA
chi-miR-145-5p	TFBS	387	392	2.5904	-	TF=Arid3a;sequence=ATGAAT
chi-miR-145-5p	TFBS	571	576	5.17536	-	TF=Arid3a;sequence=ATAAAT
chi-miR-145-5p	TFBS	609	614	6.87938	-	TF=Arid3a;sequence=ATAAAA
chi-miR-145-5p	TFBS	612	617	3.63322	-	TF=Arid3a;sequence=ATTATA
chi-miR-34c-5p	TFBS	353	358	9.81798	+	TF=Arid3a;sequence=ATCAAA
chi-miR-34c-5p	TFBS	558	563	3.63322	+	TF=Arid3a;sequence=GTTAAA
chi-miR-34c-5p	TFBS	582	587	3.63322	+	TF=Arid3a;sequence=AGTAAA
chi-miR-34c-5p	TFBS	588	593	2.73052	+	TF=Arid3a;sequence=AGCAAA
chi-miR-34c-5p	TFBS	612	617	2.73052	+	TF=Arid3a;sequence=AACAAA
chi-miR-34c-5p	TFBS	828	833	2.73052	+	TF=Arid3a;sequence=CTCAAA
chi-miR-34c-5p	TFBS	860	865	2.73052	+	TF=Arid3a;sequence=ATCCAA
chi-miR-34c-5p	TFBS	937	942	3.63322	+	TF=Arid3a;sequence=ATTACA
chi-miR-34c-5p	TFBS	303	308	3.63322	-	TF=Arid3a;sequence=ATTACA
chi-miR-34c-5p	TFBS	633	638	3.63322	-	TF=Arid3a;sequence=ATTCAA
chi-miR-34c-5p	TFBS	652	657	3.63322	-	TF=Arid3a;sequence=GTTAAA
chi-miR-34c-5p	TFBS	683	688	10.7207	-	TF=Arid3a;sequence=ATTAAA
chi-miR-34c-5p	TFBS	698	703	2.73052	-	TF=Arid3a;sequence=ATCACA
chi-miR-34c-5p	TFBS	718	723	4.29442	-	TF=Arid3a;sequence=ATGAAA
chi-miR-34c-5p	TFBS	726	731	3.63322	-	TF=Arid3a;sequence=ACTAAA
chi-miR-34c-5p	TFBS	885	890	3.63322	-	TF=Arid3a;sequence=ACTAAA
chi-miR-34c-5p	TFBS	973	978	2.73052	-	TF=Arid3a;sequence=ATCACA
chi-miR-155-5p	TFBS	16	21	10.7207	+	TF=Arid3a;sequence=ATTAAA
chi-miR-155-5p	TFBS	20	25	3.63322	+	TF=Arid3a;sequence=AATAAA
chi-miR-155-5p	TFBS	21	26	6.87938	+	TF=Arid3a;sequence=ATAAAA
chi-miR-155-5p	TFBS	152	157	3.63322	+	TF=Arid3a;sequence=AATAAA
chi-miR-155-5p	TFBS	153	158	6.87938	+	TF=Arid3a;sequence=ATAAAA
chi-miR-155-5p	TFBS	158	163	2.73052	+	TF=Arid3a;sequence=ATCAGA
chi-miR-155-5p	TFBS	178	183	2.73052	+	TF=Arid3a;sequence=AGCAAA
chi-miR-155-5p	TFBS	270	275	9.81798	+	TF=Arid3a;sequence=ATCAAA
chi-miR-155-5p	TFBS	276	281	2.73052	+	TF=Arid3a;sequence=ACCAAA
chi-miR-155-5p	TFBS	340	345	2.5904	+	TF=Arid3a;sequence=ATGAAT
chi-miR-155-5p	TFBS	376	381	2.73052	+	TF=Arid3a;sequence=ATCATA
chi-miR-155-5p	TFBS	415	420	2.73052	+	TF=Arid3a;sequence=GTCAAA
chi-miR-155-5p	TFBS	433	438	3.63322	+	TF=Arid3a;sequence=ATTACA
chi-miR-155-5p	TFBS	441	446	4.29442	+	TF=Arid3a;sequence=ATGAAA
chi-miR-155-5p	TFBS	469	474	6.87938	+	TF=Arid3a;sequence=ATAAAA
chi-miR-155-5p	TFBS	499	504	5.17536	+	TF=Arid3a;sequence=ATAAAT
chi-miR-155-5p	TFBS	539	544	3.63322	+	TF=Arid3a;sequence=CTTAAA
chi-miR-155-5p	TFBS	567	572	5.17536	+	TF=Arid3a;sequence=ATAAAT
chi-miR-155-5p	TFBS	571	576	2.73052	+	TF=Arid3a;sequence=ATCAGA
chi-miR-155-5p	TFBS	659	664	2.80613	+	TF=Arid3a;sequence=ATAAAG
chi-miR-155-5p	TFBS	689	694	2.73052	+	TF=Arid3a;sequence=TTCAAA
chi-miR-155-5p	TFBS	700	705	3.63322	+	TF=Arid3a;sequence=ATTAGA
chi-miR-155-5p	TFBS	708	713	3.63322	+	TF=Arid3a;sequence=TTTAAA
chi-miR-155-5p	TFBS	712	717	2.73052	+	TF=Arid3a;sequence=AACAAA
chi-miR-155-5p	TFBS	719	724	3.63322	+	TF=Arid3a;sequence=TTTAAA
chi-miR-155-5p	TFBS	731	736	2.73052	+	TF=Arid3a;sequence=TTCAAA
chi-miR-155-5p	TFBS	741	746	3.63322	+	TF=Arid3a;sequence=CTTAAA
chi-miR-155-5p	TFBS	828	833	3.63322	+	TF=Arid3a;sequence=CTTAAA
chi-miR-155-5p	TFBS	840	845	2.73052	+	TF=Arid3a;sequence=AACAAA
chi-miR-155-5p	TFBS	9	14	4.29442	-	TF=Arid3a;sequence=ATGAAA
chi-miR-155-5p	TFBS	17	22	3.63322	-	TF=Arid3a;sequence=ATTTAA
chi-miR-155-5p	TFBS	68	73	3.63322	-	TF=Arid3a;sequence=ATTCAA
chi-miR-155-5p	TFBS	183	188	2.5904	-	TF=Arid3a;sequence=ATGAAT
chi-miR-155-5p	TFBS	200	205	10.7207	-	TF=Arid3a;sequence=ATTAAA
chi-miR-155-5p	TFBS	336	341	2.73052	-	TF=Arid3a;sequence=ATCATA
chi-miR-155-5p	TFBS	344	349	2.5904	-	TF=Arid3a;sequence=ATGAAT
chi-miR-155-5p	TFBS	489	494	3.63322	-	TF=Arid3a;sequence=ATTAGA
chi-miR-155-5p	TFBS	495	500	2.80613	-	TF=Arid3a;sequence=ATAAAG
chi-miR-155-5p	TFBS	519	524	10.7207	-	TF=Arid3a;sequence=ATTAAA
chi-miR-155-5p	TFBS	535	540	3.63322	-	TF=Arid3a;sequence=AGTAAA
chi-miR-155-5p	TFBS	540	545	3.63322	-	TF=Arid3a;sequence=ATTTAA
chi-miR-155-5p	TFBS	634	639	2.73052	-	TF=Arid3a;sequence=TTCAAA
chi-miR-155-5p	TFBS	653	658	2.73052	-	TF=Arid3a;sequence=AACAAA
chi-miR-155-5p	TFBS	708	713	3.63322	-	TF=Arid3a;sequence=TTTAAA
chi-miR-155-5p	TFBS	719	724	3.63322	-	TF=Arid3a;sequence=TTTAAA
chi-miR-155-5p	TFBS	764	769	3.63322	-	TF=Arid3a;sequence=ACTAAA
chi-miR-155-5p	TFBS	775	780	5.17536	-	TF=Arid3a;sequence=ATAAAT
chi-miR-155-5p	TFBS	811	816	6.64743	-	TF=Arid3a;sequence=ATTAAG
chi-miR-155-5p	TFBS	852	857	3.63322	-	TF=Arid3a;sequence=AGTAAA
chi-miR-155-5p	TFBS	863	868	5.17536	-	TF=Arid3a;sequence=ATAAAT
chi-miR-155-5p	TFBS	884	889	2.80613	-	TF=Arid3a;sequence=ATAAAG
chi-miR-34c-3p	TFBS	353	358	9.81798	+	TF=Arid3a;sequence=ATCAAA
chi-miR-34c-3p	TFBS	558	563	3.63322	+	TF=Arid3a;sequence=GTTAAA
chi-miR-34c-3p	TFBS	582	587	3.63322	+	TF=Arid3a;sequence=AGTAAA
chi-miR-34c-3p	TFBS	588	593	2.73052	+	TF=Arid3a;sequence=AGCAAA
chi-miR-34c-3p	TFBS	612	617	2.73052	+	TF=Arid3a;sequence=AACAAA
chi-miR-34c-3p	TFBS	828	833	2.73052	+	TF=Arid3a;sequence=CTCAAA
chi-miR-34c-3p	TFBS	860	865	2.73052	+	TF=Arid3a;sequence=ATCCAA
chi-miR-34c-3p	TFBS	937	942	3.63322	+	TF=Arid3a;sequence=ATTACA
chi-miR-34c-3p	TFBS	303	308	3.63322	-	TF=Arid3a;sequence=ATTACA
chi-miR-34c-3p	TFBS	633	638	3.63322	-	TF=Arid3a;sequence=ATTCAA
chi-miR-34c-3p	TFBS	652	657	3.63322	-	TF=Arid3a;sequence=GTTAAA
chi-miR-34c-3p	TFBS	683	688	10.7207	-	TF=Arid3a;sequence=ATTAAA
chi-miR-34c-3p	TFBS	698	703	2.73052	-	TF=Arid3a;sequence=ATCACA
chi-miR-34c-3p	TFBS	718	723	4.29442	-	TF=Arid3a;sequence=ATGAAA
chi-miR-34c-3p	TFBS	726	731	3.63322	-	TF=Arid3a;sequence=ACTAAA
chi-miR-34c-3p	TFBS	885	890	3.63322	-	TF=Arid3a;sequence=ACTAAA
chi-miR-34c-3p	TFBS	973	978	2.73052	-	TF=Arid3a;sequence=ATCACA
chi-miR-338-5p	TFBS	152	157	2.73052	+	TF=Arid3a;sequence=ATCACA
chi-miR-338-5p	TFBS	691	696	9.81798	+	TF=Arid3a;sequence=ATCAAA
chi-miR-338-5p	TFBS	695	700	3.63322	+	TF=Arid3a;sequence=AATAAA
chi-miR-338-5p	TFBS	696	701	6.87938	+	TF=Arid3a;sequence=ATAAAA
chi-miR-338-5p	TFBS	652	657	2.73052	-	TF=Arid3a;sequence=AACAAA
chi-miR-338-5p	TFBS	687	692	6.87938	-	TF=Arid3a;sequence=ATAAAA
chi-miR-338-5p	TFBS	745	750	6.64743	-	TF=Arid3a;sequence=ATTAAG
chi-miR-34b-3p	TFBS	214	219	3.15977	+	TF=Arid3a;sequence=ATCAAC
chi-miR-34b-3p	TFBS	127	132	2.73052	-	TF=Arid3a;sequence=TTCAAA
chi-miR-34b-3p	TFBS	154	159	3.63322	-	TF=Arid3a;sequence=AATAAA
chi-miR-223-3p	TFBS	11	16	3.63322	+	TF=Arid3a;sequence=ATTCAA
chi-miR-223-3p	TFBS	25	30	3.63322	+	TF=Arid3a;sequence=GTTAAA
chi-miR-223-3p	TFBS	177	182	3.63322	+	TF=Arid3a;sequence=ATTTAA
chi-miR-223-3p	TFBS	207	212	3.15977	+	TF=Arid3a;sequence=ATCAAC
chi-miR-223-3p	TFBS	214	219	2.73052	+	TF=Arid3a;sequence=ATCACA
chi-miR-223-3p	TFBS	286	291	2.73052	+	TF=Arid3a;sequence=AACAAA
chi-miR-223-3p	TFBS	359	364	3.63322	+	TF=Arid3a;sequence=ATTGAA
chi-miR-223-3p	TFBS	405	410	3.63322	+	TF=Arid3a;sequence=CTTAAA
chi-miR-223-3p	TFBS	460	465	2.73052	+	TF=Arid3a;sequence=ATCCAA
chi-miR-223-3p	TFBS	787	792	3.15977	+	TF=Arid3a;sequence=ATCAAC
chi-miR-223-3p	TFBS	812	817	2.80613	+	TF=Arid3a;sequence=ATAAAG
chi-miR-223-3p	TFBS	830	835	3.63322	+	TF=Arid3a;sequence=GTTAAA
chi-miR-223-3p	TFBS	32	37	3.63322	-	TF=Arid3a;sequence=AATAAA
chi-miR-223-3p	TFBS	35	40	5.17536	-	TF=Arid3a;sequence=ATAAAT
chi-miR-223-3p	TFBS	36	41	3.63322	-	TF=Arid3a;sequence=AATAAA
chi-miR-223-3p	TFBS	39	44	5.17536	-	TF=Arid3a;sequence=ATAAAT
chi-miR-223-3p	TFBS	40	45	3.63322	-	TF=Arid3a;sequence=AATAAA
chi-miR-223-3p	TFBS	43	48	5.17536	-	TF=Arid3a;sequence=ATAAAT
chi-miR-223-3p	TFBS	44	49	3.63322	-	TF=Arid3a;sequence=AATAAA
chi-miR-223-3p	TFBS	70	75	4.29442	-	TF=Arid3a;sequence=ATGAAA
chi-miR-223-3p	TFBS	107	112	2.73052	-	TF=Arid3a;sequence=ATCACA
chi-miR-223-3p	TFBS	138	143	6.87938	-	TF=Arid3a;sequence=ATAAAA
chi-miR-223-3p	TFBS	165	170	6.87938	-	TF=Arid3a;sequence=ATAAAA
chi-miR-223-3p	TFBS	178	183	10.7207	-	TF=Arid3a;sequence=ATTAAA
chi-miR-223-3p	TFBS	237	242	2.73052	-	TF=Arid3a;sequence=GTCAAA
chi-miR-223-3p	TFBS	338	343	2.80613	-	TF=Arid3a;sequence=ATAAAG
chi-miR-223-3p	TFBS	339	344	3.63322	-	TF=Arid3a;sequence=AATAAA
chi-miR-223-3p	TFBS	345	350	4.29442	-	TF=Arid3a;sequence=ATGAAA
chi-miR-223-3p	TFBS	360	365	3.63322	-	TF=Arid3a;sequence=ATTCAA
chi-miR-223-3p	TFBS	456	461	5.17536	-	TF=Arid3a;sequence=ATAAAT
chi-miR-223-3p	TFBS	479	484	6.64743	-	TF=Arid3a;sequence=ATTAAG
chi-miR-223-3p	TFBS	497	502	2.5904	-	TF=Arid3a;sequence=ATGAAT
chi-miR-223-3p	TFBS	525	530	2.73052	-	TF=Arid3a;sequence=AACAAA
chi-miR-223-3p	TFBS	658	663	3.63322	-	TF=Arid3a;sequence=GTTAAA
chi-miR-223-3p	TFBS	851	856	2.73052	-	TF=Arid3a;sequence=AGCAAA
chi-miR-133a-3p	TFBS	48	53	2.73052	+	TF=Arid3a;sequence=TTCAAA
chi-miR-133a-3p	TFBS	99	104	3.63322	+	TF=Arid3a;sequence=CTTAAA
chi-miR-133a-3p	TFBS	120	125	2.73052	+	TF=Arid3a;sequence=TTCAAA
chi-miR-133a-3p	TFBS	133	138	3.63322	+	TF=Arid3a;sequence=TTTAAA
chi-miR-133a-3p	TFBS	186	191	2.73052	+	TF=Arid3a;sequence=AACAAA
chi-miR-133a-3p	TFBS	227	232	3.63322	+	TF=Arid3a;sequence=ATTCAA
chi-miR-133a-3p	TFBS	228	233	2.73052	+	TF=Arid3a;sequence=TTCAAA
chi-miR-133a-3p	TFBS	263	268	6.64743	+	TF=Arid3a;sequence=ATTAAG
chi-miR-133a-3p	TFBS	337	342	3.63322	+	TF=Arid3a;sequence=TTTAAA
chi-miR-133a-3p	TFBS	354	359	4.06247	+	TF=Arid3a;sequence=ATTAAC
chi-miR-133a-3p	TFBS	382	387	2.73052	+	TF=Arid3a;sequence=AGCAAA
chi-miR-133a-3p	TFBS	551	556	3.63322	+	TF=Arid3a;sequence=CTTAAA
chi-miR-133a-3p	TFBS	648	653	2.73052	+	TF=Arid3a;sequence=CTCAAA
chi-miR-133a-3p	TFBS	655	660	5.17536	+	TF=Arid3a;sequence=ATAAAT
chi-miR-133a-3p	TFBS	683	688	5.74473	+	TF=Arid3a;sequence=ATCAAG
chi-miR-133a-3p	TFBS	703	708	3.63322	+	TF=Arid3a;sequence=TTTAAA
chi-miR-133a-3p	TFBS	741	746	3.63322	+	TF=Arid3a;sequence=ATTTAA
chi-miR-133a-3p	TFBS	753	758	2.73052	+	TF=Arid3a;sequence=AGCAAA
chi-miR-133a-3p	TFBS	762	767	3.63322	+	TF=Arid3a;sequence=GTTAAA
chi-miR-133a-3p	TFBS	768	773	2.73052	+	TF=Arid3a;sequence=AACAAA
chi-miR-133a-3p	TFBS	873	878	3.63322	+	TF=Arid3a;sequence=AATAAA
chi-miR-133a-3p	TFBS	874	879	2.80613	+	TF=Arid3a;sequence=ATAAAG
chi-miR-133a-3p	TFBS	956	961	3.63322	+	TF=Arid3a;sequence=AATAAA
chi-miR-133a-3p	TFBS	957	962	6.87938	+	TF=Arid3a;sequence=ATAAAA
chi-miR-133a-3p	TFBS	5	10	2.73052	-	TF=Arid3a;sequence=TTCAAA
chi-miR-133a-3p	TFBS	6	11	3.63322	-	TF=Arid3a;sequence=ATTCAA
chi-miR-133a-3p	TFBS	43	48	2.73052	-	TF=Arid3a;sequence=ACCAAA
chi-miR-133a-3p	TFBS	67	72	3.63322	-	TF=Arid3a;sequence=AGTAAA
chi-miR-133a-3p	TFBS	127	132	6.87938	-	TF=Arid3a;sequence=ATAAAA
chi-miR-133a-3p	TFBS	128	133	3.63322	-	TF=Arid3a;sequence=AATAAA
chi-miR-133a-3p	TFBS	133	138	3.63322	-	TF=Arid3a;sequence=TTTAAA
chi-miR-133a-3p	TFBS	183	188	3.63322	-	TF=Arid3a;sequence=GTTAAA
chi-miR-133a-3p	TFBS	209	214	10.7207	-	TF=Arid3a;sequence=ATTAAA
chi-miR-133a-3p	TFBS	221	226	4.29442	-	TF=Arid3a;sequence=ATGAAA
chi-miR-133a-3p	TFBS	233	238	2.5904	-	TF=Arid3a;sequence=ATGAAT
chi-miR-133a-3p	TFBS	337	342	3.63322	-	TF=Arid3a;sequence=TTTAAA
chi-miR-133a-3p	TFBS	467	472	5.17536	-	TF=Arid3a;sequence=ATAAAT
chi-miR-133a-3p	TFBS	509	514	2.5904	-	TF=Arid3a;sequence=ATGAAT
chi-miR-133a-3p	TFBS	552	557	3.63322	-	TF=Arid3a;sequence=ATTTAA
chi-miR-133a-3p	TFBS	636	641	2.73052	-	TF=Arid3a;sequence=ACCAAA
chi-miR-133a-3p	TFBS	641	646	3.63322	-	TF=Arid3a;sequence=AGTAAA
chi-miR-133a-3p	TFBS	673	678	2.73052	-	TF=Arid3a;sequence=ATCAGA
chi-miR-133a-3p	TFBS	703	708	3.63322	-	TF=Arid3a;sequence=TTTAAA
chi-miR-133a-3p	TFBS	704	709	3.63322	-	TF=Arid3a;sequence=ATTTAA
chi-miR-133a-3p	TFBS	719	724	2.73052	-	TF=Arid3a;sequence=TTCAAA
chi-miR-133a-3p	TFBS	742	747	3.63322	-	TF=Arid3a;sequence=CTTAAA
chi-miR-133a-3p	TFBS	792	797	6.64743	-	TF=Arid3a;sequence=ATTAAG
chi-miR-133a-3p	TFBS	880	885	2.73052	-	TF=Arid3a;sequence=GTCAAA
chi-miR-133a-3p	TFBS	925	930	2.73052	-	TF=Arid3a;sequence=CTCAAA
chi-miR-1	TFBS	767	772	3.63322	+	TF=Arid3a;sequence=ACTAAA
chi-miR-1	TFBS	786	791	5.74473	+	TF=Arid3a;sequence=ATCAAG
chi-miR-1	TFBS	18	23	2.73052	-	TF=Arid3a;sequence=GTCAAA
chi-miR-1	TFBS	35	40	8.11396	-	TF=Arid3a;sequence=ATCAAT
novel_131	TFBS	6	16	1.79217	+	TF=Arid3b;sequence=GGTATAAACAA
novel_131	TFBS	30	40	4.53672	+	TF=Arid3b;sequence=GGCTTAAAAAA
novel_131	TFBS	37	47	3.83091	+	TF=Arid3b;sequence=AAAATATATAT
novel_131	TFBS	39	49	2.47617	+	TF=Arid3b;sequence=AATATATATAT
novel_131	TFBS	43	53	0.834049	+	TF=Arid3b;sequence=TATATATTGGA
novel_131	TFBS	151	161	2.11013	+	TF=Arid3b;sequence=GGCTTATATAA
novel_131	TFBS	243	253	1.67017	+	TF=Arid3b;sequence=TCCTTAAACTG
novel_131	TFBS	293	303	4.28833	+	TF=Arid3b;sequence=GTTTTATTGCT
novel_131	TFBS	364	374	4.43724	+	TF=Arid3b;sequence=CATTTAAACTG
novel_131	TFBS	400	410	5.59025	+	TF=Arid3b;sequence=TCATTATTTTT
novel_131	TFBS	821	831	0.759139	+	TF=Arid3b;sequence=CCGATAATAGT
novel_131	TFBS	36	46	2.90093	-	TF=Arid3b;sequence=TATATATTTTT
novel_131	TFBS	40	50	2.47617	-	TF=Arid3b;sequence=AATATATATAT
novel_131	TFBS	42	52	0.660879	-	TF=Arid3b;sequence=CCAATATATAT
novel_131	TFBS	154	164	4.92977	-	TF=Arid3b;sequence=CTCTTATATAA
novel_131	TFBS	292	302	1.56133	-	TF=Arid3b;sequence=GCAATAAAACT
novel_131	TFBS	338	348	0.568778	-	TF=Arid3b;sequence=GGGTTAAACCA
novel_131	TFBS	363	373	6.33718	-	TF=Arid3b;sequence=AGTTTAAATGA
novel_131	TFBS	399	409	8.46933	-	TF=Arid3b;sequence=AAAATAATGAA
chi-miR-483	TFBS	82	92	2.96308	+	TF=Arid3b;sequence=AGAATAAAAGC
chi-miR-483	TFBS	75	85	6.64219	-	TF=Arid3b;sequence=TTCTTAATGGC
chi-miR-483	TFBS	81	91	5.48859	-	TF=Arid3b;sequence=CTTTTATTCTT
chi-miR-106a-5p	TFBS	45	55	4.00371	+	TF=Arid3b;sequence=TTCTTATAAAA
chi-miR-106a-5p	TFBS	47	57	4.55237	+	TF=Arid3b;sequence=CTTATAAAAAC
chi-miR-106a-5p	TFBS	95	105	3.23698	+	TF=Arid3b;sequence=CATTTAAAGTT
chi-miR-106a-5p	TFBS	113	123	3.16327	+	TF=Arid3b;sequence=TAGTTAAACAT
chi-miR-106a-5p	TFBS	119	129	5.73048	+	TF=Arid3b;sequence=AACATAATACG
chi-miR-106a-5p	TFBS	293	303	1.84627	+	TF=Arid3b;sequence=ACGATAATGAC
chi-miR-106a-5p	TFBS	337	347	5.52127	+	TF=Arid3b;sequence=GGTTTAATGGA
chi-miR-106a-5p	TFBS	365	375	4.1951	+	TF=Arid3b;sequence=TGTTTAAACAG
chi-miR-106a-5p	TFBS	457	467	5.18973	+	TF=Arid3b;sequence=TTCTTAAACCA
chi-miR-106a-5p	TFBS	468	478	3.30945	+	TF=Arid3b;sequence=GCTTTAAAATT
chi-miR-106a-5p	TFBS	490	500	9.69565	+	TF=Arid3b;sequence=CTATTAATGGA
chi-miR-106a-5p	TFBS	519	529	8.48982	+	TF=Arid3b;sequence=CATTTAATCTA
chi-miR-106a-5p	TFBS	574	584	5.005	+	TF=Arid3b;sequence=CACTTATTTTT
chi-miR-106a-5p	TFBS	580	590	3.70249	+	TF=Arid3b;sequence=TTTTTATATGC
chi-miR-106a-5p	TFBS	742	752	4.25504	+	TF=Arid3b;sequence=GTGTTATTTGT
chi-miR-106a-5p	TFBS	766	776	8.30825	+	TF=Arid3b;sequence=TAAATAATTCA
chi-miR-106a-5p	TFBS	779	789	10.8365	+	TF=Arid3b;sequence=GTATTAATATT
chi-miR-106a-5p	TFBS	782	792	5.30703	+	TF=Arid3b;sequence=TTAATATTTCT
chi-miR-106a-5p	TFBS	857	867	3.08747	+	TF=Arid3b;sequence=GGAATATTAAC
chi-miR-106a-5p	TFBS	860	870	2.53687	+	TF=Arid3b;sequence=ATATTAACTAG
chi-miR-106a-5p	TFBS	6	16	5.005	-	TF=Arid3b;sequence=CACTTAAATCT
chi-miR-106a-5p	TFBS	19	29	0.733942	-	TF=Arid3b;sequence=TGCATAAAAAC
chi-miR-106a-5p	TFBS	31	41	1.67017	-	TF=Arid3b;sequence=TCCTTAAACTG
chi-miR-106a-5p	TFBS	46	56	3.47636	-	TF=Arid3b;sequence=TTTTTATAAGA
chi-miR-106a-5p	TFBS	94	104	5.63725	-	TF=Arid3b;sequence=ACTTTAAATGT
chi-miR-106a-5p	TFBS	336	346	4.0237	-	TF=Arid3b;sequence=CCATTAAACCC
chi-miR-106a-5p	TFBS	364	374	4.1951	-	TF=Arid3b;sequence=TGTTTAAACAT
chi-miR-106a-5p	TFBS	426	436	3.18791	-	TF=Arid3b;sequence=CACATAATGCA
chi-miR-106a-5p	TFBS	467	477	5.69008	-	TF=Arid3b;sequence=ATTTTAAAGCT
chi-miR-106a-5p	TFBS	489	499	8.71677	-	TF=Arid3b;sequence=CCATTAATAGA
chi-miR-106a-5p	TFBS	518	528	7.69192	-	TF=Arid3b;sequence=AGATTAAATGA
chi-miR-106a-5p	TFBS	579	589	3.50101	-	TF=Arid3b;sequence=CATATAAAAAT
chi-miR-106a-5p	TFBS	765	775	8.88467	-	TF=Arid3b;sequence=GAATTATTTAC
chi-miR-106a-5p	TFBS	778	788	12.2382	-	TF=Arid3b;sequence=ATATTAATACT
chi-miR-106a-5p	TFBS	781	791	4.85576	-	TF=Arid3b;sequence=GAAATATTAAT
chi-miR-106a-5p	TFBS	856	866	3.74048	-	TF=Arid3b;sequence=TTAATATTCCT
chi-miR-106a-5p	TFBS	859	869	5.63028	-	TF=Arid3b;sequence=TAGTTAATATT
chi-miR-106a-5p	TFBS	979	989	5.93847	-	TF=Arid3b;sequence=AGCTTAAAAAA
chi-miR-188-5p	TFBS	171	181	0.906518	+	TF=Arid3b;sequence=TCTATAAAATA
chi-miR-188-5p	TFBS	203	213	0.800754	+	TF=Arid3b;sequence=TAGATATTTTA
chi-miR-188-5p	TFBS	218	228	8.11577	+	TF=Arid3b;sequence=GATTTAATGAG
chi-miR-188-5p	TFBS	226	236	6.3302	+	TF=Arid3b;sequence=GAGTTAATATA
chi-miR-188-5p	TFBS	229	239	2.6543	+	TF=Arid3b;sequence=TTAATATATGA
chi-miR-188-5p	TFBS	263	273	8.90834	+	TF=Arid3b;sequence=TAAATAATAAA
chi-miR-188-5p	TFBS	266	276	6.70878	+	TF=Arid3b;sequence=ATAATAAATGC
chi-miR-188-5p	TFBS	290	300	3.08747	+	TF=Arid3b;sequence=GGAATAAAAAG
chi-miR-188-5p	TFBS	368	378	7.11639	+	TF=Arid3b;sequence=GCATTAAATAT
chi-miR-188-5p	TFBS	388	398	7.52993	+	TF=Arid3b;sequence=GATTTAAATAT
chi-miR-188-5p	TFBS	392	402	0.862615	+	TF=Arid3b;sequence=TAAATATACAC
chi-miR-188-5p	TFBS	403	413	2.24419	+	TF=Arid3b;sequence=AGTTTATACAT
chi-miR-188-5p	TFBS	410	420	10.3446	+	TF=Arid3b;sequence=ACATTAATTGT
chi-miR-188-5p	TFBS	421	431	11.0446	+	TF=Arid3b;sequence=ACATTAATTTA
chi-miR-188-5p	TFBS	426	436	4.75281	+	TF=Arid3b;sequence=AATTTATATTA
chi-miR-188-5p	TFBS	428	438	3.02623	+	TF=Arid3b;sequence=TTTATATTATG
chi-miR-188-5p	TFBS	440	450	3.24463	+	TF=Arid3b;sequence=GGTATAATGAC
chi-miR-188-5p	TFBS	719	729	12.3369	+	TF=Arid3b;sequence=ATCTTAATTAC
chi-miR-188-5p	TFBS	170	180	3.86357	-	TF=Arid3b;sequence=ATTTTATAGAT
chi-miR-188-5p	TFBS	217	227	5.59025	-	TF=Arid3b;sequence=TCATTAAATCC
chi-miR-188-5p	TFBS	225	235	1.71066	-	TF=Arid3b;sequence=ATATTAACTCA
chi-miR-188-5p	TFBS	228	238	3.50101	-	TF=Arid3b;sequence=CATATATTAAC
chi-miR-188-5p	TFBS	262	272	9.93602	-	TF=Arid3b;sequence=TTATTATTTAG
chi-miR-188-5p	TFBS	265	275	5.07773	-	TF=Arid3b;sequence=CATTTATTATT
chi-miR-188-5p	TFBS	289	299	6.18852	-	TF=Arid3b;sequence=TTTTTATTCCA
chi-miR-188-5p	TFBS	367	377	7.28956	-	TF=Arid3b;sequence=TATTTAATGCA
chi-miR-188-5p	TFBS	371	381	4.12821	-	TF=Arid3b;sequence=TACATATTTAA
chi-miR-188-5p	TFBS	380	390	2.28836	-	TF=Arid3b;sequence=ATCATATTGTA
chi-miR-188-5p	TFBS	387	397	6.70371	-	TF=Arid3b;sequence=TATTTAAATCA
chi-miR-188-5p	TFBS	391	401	3.35871	-	TF=Arid3b;sequence=TGTATATTTAA
chi-miR-188-5p	TFBS	409	419	8.6443	-	TF=Arid3b;sequence=CAATTAATGTA
chi-miR-188-5p	TFBS	420	430	10.046	-	TF=Arid3b;sequence=AAATTAATGTA
chi-miR-188-5p	TFBS	424	434	3.10235	-	TF=Arid3b;sequence=ATATAAATTAA
chi-miR-188-5p	TFBS	425	435	5.00261	-	TF=Arid3b;sequence=AATATAAATTA
chi-miR-188-5p	TFBS	427	437	3.95621	-	TF=Arid3b;sequence=ATAATATAAAT
chi-miR-188-5p	TFBS	430	440	3.26038	-	TF=Arid3b;sequence=CCCATAATATA
chi-miR-188-5p	TFBS	439	449	0.671047	-	TF=Arid3b;sequence=TCATTATACCC
chi-miR-135b-5p	TFBS	640	650	1.67017	+	TF=Arid3b;sequence=GCCTTATTCTC
chi-miR-135b-5p	TFBS	816	826	1.46869	+	TF=Arid3b;sequence=GCTTTAAAGCT
chi-miR-135b-5p	TFBS	694	704	8.16833	-	TF=Arid3b;sequence=TTCTTAATGAG
chi-miR-135b-5p	TFBS	815	825	1.46869	-	TF=Arid3b;sequence=GCTTTAAAGCC
chi-miR-183	TFBS	39	49	6.30615	+	TF=Arid3b;sequence=TTCATAATTTC
chi-miR-183	TFBS	702	712	0.719703	+	TF=Arid3b;sequence=GGCATAATGGG
chi-miR-183	TFBS	124	134	4.78805	-	TF=Arid3b;sequence=CGGTTAATTCT
chi-miR-182	TFBS	443	453	2.48799	-	TF=Arid3b;sequence=TACATAATGCT
chi-miR-181c-3p	TFBS	517	527	2.83768	+	TF=Arid3b;sequence=TGATTATAAAC
chi-miR-181c-3p	TFBS	519	529	4.48741	+	TF=Arid3b;sequence=ATTATAAACCA
chi-miR-181c-3p	TFBS	572	582	7.48383	+	TF=Arid3b;sequence=GTATTAAAATG
chi-miR-181c-3p	TFBS	835	845	1.13512	+	TF=Arid3b;sequence=CTATTACTTAG
chi-miR-181c-3p	TFBS	900	910	8.13152	+	TF=Arid3b;sequence=GACTTAATAGA
chi-miR-181c-3p	TFBS	516	526	7.26453	-	TF=Arid3b;sequence=TTTATAATCAC
chi-miR-181c-3p	TFBS	571	581	11.5834	-	TF=Arid3b;sequence=ATTTTAATACA
chi-miR-181c-3p	TFBS	585	595	0.760346	-	TF=Arid3b;sequence=GAGATAAACAA
chi-miR-874-3p	TFBS	168	178	2.68913	+	TF=Arid3b;sequence=GAAATAAACCC
chi-miR-874-3p	TFBS	236	246	6.84334	+	TF=Arid3b;sequence=CTATTAAACTT
chi-miR-874-3p	TFBS	569	579	7.05514	+	TF=Arid3b;sequence=GTTTTAAATGG
chi-miR-874-3p	TFBS	167	177	4.2355	-	TF=Arid3b;sequence=GGTTTATTTCC
chi-miR-874-3p	TFBS	235	245	8.76377	-	TF=Arid3b;sequence=AGTTTAATAGA
chi-miR-874-3p	TFBS	568	578	5.77766	-	TF=Arid3b;sequence=CATTTAAAACA
chi-miR-874-3p	TFBS	601	611	3.32898	-	TF=Arid3b;sequence=CTGTTATTAGC
chi-miR-874-3p	TFBS	665	675	3.93664	-	TF=Arid3b;sequence=GGCTTAAATGA
chi-miR-490	TFBS	16	26	9.21806	+	TF=Arid3b;sequence=ACATTATTTAA
chi-miR-490	TFBS	20	30	5.96338	+	TF=Arid3b;sequence=TATTTAAACAC
chi-miR-490	TFBS	123	133	11.7625	+	TF=Arid3b;sequence=GTATTAATTGC
[truncated: 251,793+ more rows]
