# Supplementary material for: Differential MicroRNA Expression Involved in Endometrial Receptivity of Goats
Source: Biomolecules. 2021 Mar 22;11(3):472. doi: 10.3390/biom11030472 (PMC8004627; doi:10.3390/biom11030472)
Supplement: Supplementary file 1 [file biomolecules-11-00472-s001.zip › Supplementary Table S5.xlsx]

## Sheet: Supplementary Table S5
Supplementary Table S5. Target genes of differentially expressed miRNA
miRNA	target_gene_ID	GeneSymbol	Description
chi-let-7d-3p	ENSCHIG00000021506		DNA polymerase alpha 2, accessory subunit [Source:NCBI gene;Acc:102190491]
chi-miR-106a-5p	ENSCHIG00000001684	PRR5L	proline rich 5 like [Source:NCBI gene;Acc:102172562]
chi-miR-106a-5p	ENSCHIG00000006252	SLC46A3	solute carrier family 46 member 3 [Source:NCBI gene;Acc:102187500]
chi-miR-106a-5p	ENSCHIG00000008426	MTMR12	myotubularin related protein 12 [Source:NCBI gene;Acc:102185953]
chi-miR-106a-5p	ENSCHIG00000009120	TTC39C	tetratricopeptide repeat domain 39C [Source:NCBI gene;Acc:102190006]
chi-miR-106a-5p	ENSCHIG00000014333	RGMA	repulsive guidance molecule BMP co-receptor a [Source:NCBI gene;Acc:102183457]
chi-miR-106a-5p	ENSCHIG00000015100		cationic amino acid transporter 3-like [Source:NCBI gene;Acc:102191549]
chi-miR-106a-5p	ENSCHIG00000016362	FDXR	ferredoxin reductase [Source:NCBI gene;Acc:102174063]
chi-miR-106a-5p	ENSCHIG00000017472	FBP2	fructose-bisphosphatase 2 [Source:NCBI gene;Acc:102185744]
chi-miR-106a-5p	ENSCHIG00000017554	RNF207	ring finger protein 207 [Source:NCBI gene;Acc:102181702]
chi-miR-106a-5p	ENSCHIG00000017905		nodal modulator 1 [Source:NCBI gene;Acc:102178324]
chi-miR-106a-5p	ENSCHIG00000021003	GAD2	glutamate decarboxylase 2 [Source:NCBI gene;Acc:102178638]
chi-miR-106a-5p	ENSCHIG00000022548	SLC30A10	solute carrier family 30 member 10 [Source:NCBI gene;Acc:102178193]
chi-miR-106a-5p	ENSCHIG00000022729		ubiquitin conjugating enzyme E2 H [Source:NCBI gene;Acc:102180822]
chi-miR-106a-5p	ENSCHIG00000023502	ADCY2	adenylate cyclase 2 [Source:NCBI gene;Acc:102171922]
chi-miR-106a-5p	ENSCHIG00000025211	KITLG	KIT ligand [Source:NCBI gene;Acc:100860807]
chi-miR-106a-5p	ENSCHIG00000025569		SMG8 nonsense mediated mRNA decay factor [Source:NCBI gene;Acc:102188794]
chi-miR-106a-5p	ENSCHIG00000026115
chi-miR-106a-5p	ENSCHIG00000027170	NSMCE2	NSE2 (MMS21) homolog, SMC5-SMC6 complex SUMO ligase [Source:NCBI gene;Acc:102186780]
chi-miR-107-3p	ENSCHIG00000000212	ADCYAP1	adenylate cyclase activating polypeptide 1 [Source:NCBI gene;Acc:102172953]
chi-miR-107-3p	ENSCHIG00000000593	OGFOD3	2-oxoglutarate and iron dependent oxygenase domain containing 3 [Source:NCBI gene;Acc:102175801]
chi-miR-107-3p	ENSCHIG00000003212	PNCK	pregnancy up-regulated nonubiquitous CaM kinase [Source:NCBI gene;Acc:102182769]
chi-miR-107-3p	ENSCHIG00000006118	TKTL1	transketolase like 1 [Source:NCBI gene;Acc:102175849]
chi-miR-107-3p	ENSCHIG00000006753		carcinoembryonic antigen-related cell adhesion molecule 3-like [Source:NCBI gene;Acc:102180421]
chi-miR-107-3p	ENSCHIG00000008097	EFNB1	ephrin B1 [Source:NCBI gene;Acc:102183496]
chi-miR-107-3p	ENSCHIG00000008426	MTMR12	myotubularin related protein 12 [Source:NCBI gene;Acc:102185953]
chi-miR-107-3p	ENSCHIG00000008762	APCDD1L	APC down-regulated 1 like [Source:NCBI gene;Acc:102175968]
chi-miR-107-3p	ENSCHIG00000010517	ADAMTS16	ADAM metallopeptidase with thrombospondin type 1 motif 16 [Source:NCBI gene;Acc:102180970]
chi-miR-107-3p	ENSCHIG00000012207	GALNT18	polypeptide N-acetylgalactosaminyltransferase 18 [Source:NCBI gene;Acc:102173105]
chi-miR-107-3p	ENSCHIG00000012504	PLCD1	phospholipase C delta 1 [Source:NCBI gene;Acc:102184479]
chi-miR-107-3p	ENSCHIG00000012594	TOLLIP	toll interacting protein [Source:NCBI gene;Acc:102171325]
chi-miR-107-3p	ENSCHIG00000013305	EXOC2	exocyst complex component 2 [Source:NCBI gene;Acc:102179823]
chi-miR-107-3p	ENSCHIG00000014964	CXCR3	C-X-C motif chemokine receptor 3 [Source:NCBI gene;Acc:100860874]
chi-miR-107-3p	ENSCHIG00000015077	UBFD1	ubiquitin family domain containing 1 [Source:NCBI gene;Acc:102184113]
chi-miR-107-3p	ENSCHIG00000015224	ESRRA	estrogen related receptor alpha [Source:NCBI gene;Acc:102182570]
chi-miR-107-3p	ENSCHIG00000015653	FAM78B	family with sequence similarity 78 member B [Source:NCBI gene;Acc:102191286]
chi-miR-107-3p	ENSCHIG00000016424	MFN2	mitofusin 2 [Source:NCBI gene;Acc:102181325]
chi-miR-107-3p	ENSCHIG00000016624	IP6K2	inositol hexakisphosphate kinase 2 [Source:NCBI gene;Acc:102187085]
chi-miR-107-3p	ENSCHIG00000017671	SDCBP	syndecan binding protein [Source:NCBI gene;Acc:102188062]
chi-miR-107-3p	ENSCHIG00000018243	RELCH	RAB11 binding and LisH domain, coiled-coil and HEAT repeat containing [Source:NCBI gene;Acc:102182652]
chi-miR-107-3p	ENSCHIG00000018512	ALG12	ALG12 alpha-1,6-mannosyltransferase [Source:NCBI gene;Acc:102181760]
chi-miR-107-3p	ENSCHIG00000018619	PANK4	pantothenate kinase 4 (inactive) [Source:NCBI gene;Acc:102185020]
chi-miR-107-3p	ENSCHIG00000019485	GPR162	G protein-coupled receptor 162 [Source:NCBI gene;Acc:102188385]
chi-miR-107-3p	ENSCHIG00000019688		cationic amino acid transporter 3 [Source:NCBI gene;Acc:102183956]
chi-miR-107-3p	ENSCHIG00000019847	GRK6	G protein-coupled receptor kinase 6 [Source:NCBI gene;Acc:102186301]
chi-miR-107-3p	ENSCHIG00000020563		WD repeat-containing protein 60-like [Source:NCBI gene;Acc:108634984]
chi-miR-107-3p	ENSCHIG00000020629
chi-miR-107-3p	ENSCHIG00000020701	IGSF9B	immunoglobulin superfamily member 9B [Source:NCBI gene;Acc:102186464]
chi-miR-107-3p	ENSCHIG00000020768
chi-miR-107-3p	ENSCHIG00000020787	DLL1	delta like canonical Notch ligand 1 [Source:NCBI gene;Acc:102182594]
chi-miR-107-3p	ENSCHIG00000020813	SEL1L3	SEL1L family member 3 [Source:NCBI gene;Acc:102184044]
chi-miR-107-3p	ENSCHIG00000021560	EIF4E2	eukaryotic translation initiation factor 4E family member 2 [Source:NCBI gene;Acc:102180441]
chi-miR-107-3p	ENSCHIG00000021950	CERT1	ceramide transporter 1 [Source:NCBI gene;Acc:102186965]
chi-miR-107-3p	ENSCHIG00000022317	HNRNPD	heterogeneous nuclear ribonucleoprotein D [Source:NCBI gene;Acc:102173278]
chi-miR-107-3p	ENSCHIG00000023299	VWC2L	von Willebrand factor C domain containing 2 like [Source:HGNC Symbol;Acc:HGNC:37203]
chi-miR-107-3p	ENSCHIG00000023480	NOX5	NADPH oxidase 5 [Source:NCBI gene;Acc:102172160]
chi-miR-107-3p	ENSCHIG00000024080	SPR	sepiapterin reductase [Source:NCBI gene;Acc:102182880]
chi-miR-107-3p	ENSCHIG00000024742	CCNE1	cyclin E1 [Source:NCBI gene;Acc:102184185]
chi-miR-107-3p	ENSCHIG00000024866	MS4A7	membrane-spanning 4-domains subfamily A member 7 [Source:NCBI gene;Acc:102171899]
chi-miR-107-3p	ENSCHIG00000025261	ALDH3A1	aldehyde dehydrogenase 3 family member A1 [Source:NCBI gene;Acc:102179701]
chi-miR-107-3p	ENSCHIG00000025298	RIN1	Ras and Rab interactor 1 [Source:NCBI gene;Acc:102177964]
chi-miR-107-3p	ENSCHIG00000025345	CHEK1	checkpoint kinase 1 [Source:NCBI gene;Acc:102184881]
chi-miR-107-3p	ENSCHIG00000026382	EGLN2	egl-9 family hypoxia inducible factor 2 [Source:NCBI gene;Acc:102191264]
chi-miR-10a-5p	ENSCHIG00000000451	DYDC2	DPY30 domain containing 2 [Source:NCBI gene;Acc:102177133]
chi-miR-10a-5p	ENSCHIG00000011595	INTS1	integrator complex subunit 1 [Source:NCBI gene;Acc:102187588]
chi-miR-10a-5p	ENSCHIG00000016415	ATP6V1H	ATPase H+ transporting V1 subunit H [Source:NCBI gene;Acc:102181518]
chi-miR-10a-5p	ENSCHIG00000024893	CSGALNACT1	chondroitin sulfate N-acetylgalactosaminyltransferase 1 [Source:NCBI gene;Acc:102179349]
chi-miR-10a-5p	ENSCHIG00000024960	CCDC102A	coiled-coil domain containing 102A [Source:NCBI gene;Acc:102190253]
chi-miR-1307-3p	ENSCHIG00000000082	TOP3B	DNA topoisomerase III beta [Source:NCBI gene;Acc:102185767]
chi-miR-1307-3p	ENSCHIG00000000304	ATP11A	ATPase phospholipid transporting 11A [Source:NCBI gene;Acc:102173860]
chi-miR-1307-3p	ENSCHIG00000000336		tubulin alpha-3 chain [Source:NCBI gene;Acc:102187765]
chi-miR-1307-3p	ENSCHIG00000003212	PNCK	pregnancy up-regulated nonubiquitous CaM kinase [Source:NCBI gene;Acc:102182769]
chi-miR-1307-3p	ENSCHIG00000005326	PITX1	paired like homeodomain 1 [Source:NCBI gene;Acc:102181864]
chi-miR-1307-3p	ENSCHIG00000006605	OSBP	oxysterol binding protein [Source:NCBI gene;Acc:102176062]
chi-miR-1307-3p	ENSCHIG00000006874	WDR20	WD repeat domain 20 [Source:NCBI gene;Acc:102181245]
chi-miR-1307-3p	ENSCHIG00000006935	GMIP	GEM interacting protein [Source:NCBI gene;Acc:102186575]
chi-miR-1307-3p	ENSCHIG00000007034	PACSIN3	protein kinase C and casein kinase substrate in neurons 3 [Source:NCBI gene;Acc:102185585]
chi-miR-1307-3p	ENSCHIG00000007131	ZXDC	ZXD family zinc finger C [Source:NCBI gene;Acc:102178578]
chi-miR-1307-3p	ENSCHIG00000007511	HIC2	HIC ZBTB transcriptional repressor 2 [Source:NCBI gene;Acc:108634511]
chi-miR-1307-3p	ENSCHIG00000007758	TBC1D22A	TBC1 domain family member 22A [Source:NCBI gene;Acc:102179746]
chi-miR-1307-3p	ENSCHIG00000009143	ACTG2	actin gamma 2, smooth muscle [Source:NCBI gene;Acc:102178279]
chi-miR-1307-3p	ENSCHIG00000010291	AXIN1	axin 1 [Source:NCBI gene;Acc:102170375]
chi-miR-1307-3p	ENSCHIG00000010573		myotubularin-related protein 5 [Source:NCBI gene;Acc:102188668]
chi-miR-1307-3p	ENSCHIG00000010669	KLC4	kinesin light chain 4 [Source:NCBI gene;Acc:102173138]
chi-miR-1307-3p	ENSCHIG00000010956	HMX3	H6 family homeobox 3 [Source:NCBI gene;Acc:108634042]
chi-miR-1307-3p	ENSCHIG00000011144	FAM222A	family with sequence similarity 222 member A [Source:NCBI gene;Acc:102181416]
chi-miR-1307-3p	ENSCHIG00000012286	CABP1	calcium binding protein 1 [Source:NCBI gene;Acc:102179505]
chi-miR-1307-3p	ENSCHIG00000012430	DHTKD1	dehydrogenase E1 and transketolase domain containing 1 [Source:NCBI gene;Acc:102173669]
chi-miR-1307-3p	ENSCHIG00000012464	GRAMD1B	GRAM domain containing 1B [Source:NCBI gene;Acc:102188154]
chi-miR-1307-3p	ENSCHIG00000012494	MYO3B	myosin IIIB [Source:NCBI gene;Acc:102191562]
chi-miR-1307-3p	ENSCHIG00000012727	ACADS	acyl-CoA dehydrogenase short chain [Source:NCBI gene;Acc:102180069]
chi-miR-1307-3p	ENSCHIG00000013302		SUMO specific peptidase 3 [Source:NCBI gene;Acc:102189341]
chi-miR-1307-3p	ENSCHIG00000013737	MAP1B	microtubule associated protein 1B [Source:NCBI gene;Acc:102176074]
chi-miR-1307-3p	ENSCHIG00000013898	PPARD	peroxisome proliferator activated receptor delta [Source:NCBI gene;Acc:102174518]
chi-miR-1307-3p	ENSCHIG00000013902	YIF1B	Yip1 interacting factor homolog B, membrane trafficking protein [Source:NCBI gene;Acc:102175979]
chi-miR-1307-3p	ENSCHIG00000014101	BFAR	bifunctional apoptosis regulator [Source:NCBI gene;Acc:102171754]
chi-miR-1307-3p	ENSCHIG00000014119	SHISA8	shisa family member 8 [Source:NCBI gene;Acc:106502156]
chi-miR-1307-3p	ENSCHIG00000014469	GATA5	GATA binding protein 5 [Source:NCBI gene;Acc:102171528]
chi-miR-1307-3p	ENSCHIG00000014495	BRD1	bromodomain containing 1 [Source:NCBI gene;Acc:102181197]
chi-miR-1307-3p	ENSCHIG00000014779	GATA2	GATA binding protein 2 [Source:NCBI gene;Acc:106504031]
chi-miR-1307-3p	ENSCHIG00000014854	CTU2	cytosolic thiouridylase subunit 2 [Source:NCBI gene;Acc:102189424]
chi-miR-1307-3p	ENSCHIG00000014872	SCLY	selenocysteine lyase [Source:NCBI gene;Acc:102175921]
chi-miR-1307-3p	ENSCHIG00000014893		melanoma-associated antigen D4 [Source:NCBI gene;Acc:102169098]
chi-miR-1307-3p	ENSCHIG00000015410	PPP6R2	protein phosphatase 6 regulatory subunit 2 [Source:NCBI gene;Acc:102188397]
chi-miR-1307-3p	ENSCHIG00000015478	ZFAND3	zinc finger AN1-type containing 3 [Source:NCBI gene;Acc:102184388]
chi-miR-1307-3p	ENSCHIG00000015637	GAS6	growth arrest specific 6 [Source:NCBI gene;Acc:102177449]
chi-miR-1307-3p	ENSCHIG00000015734	GNAZ	G protein subunit alpha z [Source:NCBI gene;Acc:106501838]
chi-miR-1307-3p	ENSCHIG00000015816	ZNF217	zinc finger protein 217 [Source:HGNC Symbol;Acc:HGNC:13009]
chi-miR-1307-3p	ENSCHIG00000017050	MLC1	modulator of VRAC current 1 [Source:NCBI gene;Acc:102182859]
chi-miR-1307-3p	ENSCHIG00000017883		G protein subunit alpha o1 [Source:NCBI gene;Acc:102186145]
chi-miR-1307-3p	ENSCHIG00000018282	PIM3	Pim-3 proto-oncogene, serine/threonine kinase [Source:NCBI gene;Acc:108636079]
chi-miR-1307-3p	ENSCHIG00000018422	FASN	fatty acid synthase [Source:NCBI gene;Acc:100861286]
chi-miR-1307-3p	ENSCHIG00000019299	RUVBL1	RuvB like AAA ATPase 1 [Source:NCBI gene;Acc:102169344]
chi-miR-1307-3p	ENSCHIG00000019485	GPR162	G protein-coupled receptor 162 [Source:NCBI gene;Acc:102188385]
chi-miR-1307-3p	ENSCHIG00000019903	SOST	sclerostin [Source:NCBI gene;Acc:102185686]
chi-miR-1307-3p	ENSCHIG00000019973	ZDHHC8	zinc finger DHHC-type containing 8 [Source:NCBI gene;Acc:106503070]
chi-miR-1307-3p	ENSCHIG00000020281	NDUFS6	NADH:ubiquinone oxidoreductase subunit S6 [Source:NCBI gene;Acc:102181207]
chi-miR-1307-3p	ENSCHIG00000020859	PHF10	PHD finger protein 10 [Source:NCBI gene;Acc:102177897]
chi-miR-1307-3p	ENSCHIG00000021585	EML3	EMAP like 3 [Source:NCBI gene;Acc:106503743]
chi-miR-1307-3p	ENSCHIG00000021704	GET4	guided entry of tail-anchored proteins factor 4 [Source:NCBI gene;Acc:108633230]
chi-miR-1307-3p	ENSCHIG00000021772	TJAP1	tight junction associated protein 1 [Source:NCBI gene;Acc:102179429]
chi-miR-1307-3p	ENSCHIG00000021804	BBS7	Bardet-Biedl syndrome 7 [Source:NCBI gene;Acc:102188122]
chi-miR-1307-3p	ENSCHIG00000021836		sodium/glucose cotransporter 1 [Source:NCBI gene;Acc:102185208]
chi-miR-1307-3p	ENSCHIG00000021938		proline dehydrogenase 1, mitochondrial [Source:NCBI gene;Acc:102182692]
chi-miR-1307-3p	ENSCHIG00000022257	WDR24	WD repeat domain 24 [Source:NCBI gene;Acc:100861347]
chi-miR-1307-3p	ENSCHIG00000022332	TRIP13	thyroid hormone receptor interactor 13 [Source:NCBI gene;Acc:102185871]
chi-miR-1307-3p	ENSCHIG00000022460	MED27	mediator complex subunit 27 [Source:NCBI gene;Acc:102176616]
chi-miR-1307-3p	ENSCHIG00000022730		kallikrein-1 [Source:NCBI gene;Acc:102177186]
chi-miR-1307-3p	ENSCHIG00000022995	SCAPER	S-phase cyclin A associated protein in the ER [Source:NCBI gene;Acc:102187001]
chi-miR-1307-3p	ENSCHIG00000023740	LBX1	ladybird homeobox 1 [Source:NCBI gene;Acc:102178695]
chi-miR-1307-3p	ENSCHIG00000023814	SYT12	synaptotagmin 12 [Source:NCBI gene;Acc:102181755]
chi-miR-1307-3p	ENSCHIG00000024209	SLC39A7	solute carrier family 39 member 7 [Source:NCBI gene;Acc:102182003]
chi-miR-1307-3p	ENSCHIG00000024509	USP7	ubiquitin specific peptidase 7 [Source:NCBI gene;Acc:102188997]
chi-miR-1307-3p	ENSCHIG00000024864	DLX2	distal-less homeobox 2 [Source:NCBI gene;Acc:102188447]
chi-miR-1307-3p	ENSCHIG00000025161	SEMA6B	semaphorin 6B [Source:NCBI gene;Acc:102171324]
chi-miR-1307-3p	ENSCHIG00000025207	LRFN1	leucine rich repeat and fibronectin type III domain containing 1 [Source:NCBI gene;Acc:102183355]
chi-miR-1307-3p	ENSCHIG00000025552	SOX18	SRY-box transcription factor 18 [Source:NCBI gene;Acc:106502775]
chi-miR-1307-3p	ENSCHIG00000025587		dehydrogenase/reductase SDR family member 4 [Source:NCBI gene;Acc:102169480]
chi-miR-1307-3p	ENSCHIG00000025674	PIH1D1	PIH1 domain containing 1 [Source:NCBI gene;Acc:102169324]
chi-miR-1307-3p	ENSCHIG00000025805	FUT10	fucosyltransferase 10 [Source:NCBI gene;Acc:102183206]
chi-miR-1307-3p	ENSCHIG00000026895	PAX2	paired box 2 [Source:NCBI gene;Acc:102176760]
chi-miR-133a-3p	ENSCHIG00000000303	SDF2L1	stromal cell derived factor 2 like 1 [Source:NCBI gene;Acc:102186895]
chi-miR-133a-3p	ENSCHIG00000001014	DNAJB12	DnaJ heat shock protein family (Hsp40) member B12 [Source:NCBI gene;Acc:100861354]
chi-miR-133a-3p	ENSCHIG00000005307	NSG2	neuronal vesicle trafficking associated 2 [Source:NCBI gene;Acc:102181163]
chi-miR-133a-3p	ENSCHIG00000006484		programmed cell death 5 [Source:NCBI gene;Acc:102188702]
chi-miR-133a-3p	ENSCHIG00000006876	OGDH	oxoglutarate dehydrogenase [Source:NCBI gene;Acc:102183291]
chi-miR-133a-3p	ENSCHIG00000007169	CELF4	CUGBP Elav-like family member 4 [Source:NCBI gene;Acc:102183284]
chi-miR-133a-3p	ENSCHIG00000008636	WDR18	WD repeat domain 18 [Source:NCBI gene;Acc:102174388]
chi-miR-133a-3p	ENSCHIG00000008787	DHRS3	dehydrogenase/reductase 3 [Source:NCBI gene;Acc:102179583]
chi-miR-133a-3p	ENSCHIG00000009775	EIF4G1	eukaryotic translation initiation factor 4 gamma 1 [Source:NCBI gene;Acc:102183267]
chi-miR-133a-3p	ENSCHIG00000009899	TTYH3	tweety family member 3 [Source:NCBI gene;Acc:102169153]
chi-miR-133a-3p	ENSCHIG00000010133	CYBRD1	cytochrome b reductase 1 [Source:NCBI gene;Acc:100861136]
chi-miR-133a-3p	ENSCHIG00000010670	NTRK3	neurotrophic receptor tyrosine kinase 3 [Source:NCBI gene;Acc:102185689]
chi-miR-133a-3p	ENSCHIG00000010716	ABCC1	ATP binding cassette subfamily C member 1 [Source:NCBI gene;Acc:102177770]
chi-miR-133a-3p	ENSCHIG00000011019	C1orf158	chromosome 16 C1orf158 homolog [Source:NCBI gene;Acc:102174958]
chi-miR-133a-3p	ENSCHIG00000011083		HRAS-like suppressor 3 [Source:NCBI gene;Acc:102174470]
chi-miR-133a-3p	ENSCHIG00000011130	MOSPD2	motile sperm domain containing 2 [Source:NCBI gene;Acc:102187931]
chi-miR-133a-3p	ENSCHIG00000011397	SMC3	structural maintenance of chromosomes 3 [Source:NCBI gene;Acc:102186457]
chi-miR-133a-3p	ENSCHIG00000011528	C1orf94	chromosome 3 C1orf94 homolog [Source:NCBI gene;Acc:102187184]
chi-miR-133a-3p	ENSCHIG00000011652	MYO9B	myosin IXB [Source:NCBI gene;Acc:102175943]
chi-miR-133a-3p	ENSCHIG00000013228	RTP1	receptor transporter protein 1 [Source:NCBI gene;Acc:102172007]
chi-miR-133a-3p	ENSCHIG00000013680	ETHE1	ETHE1 persulfide dioxygenase [Source:NCBI gene;Acc:102183356]
chi-miR-133a-3p	ENSCHIG00000014632	WNT7B	Wnt family member 7B [Source:NCBI gene;Acc:102176768]
chi-miR-133a-3p	ENSCHIG00000015077	UBFD1	ubiquitin family domain containing 1 [Source:NCBI gene;Acc:102184113]
chi-miR-133a-3p	ENSCHIG00000015141	FIG4	FIG4 phosphoinositide 5-phosphatase [Source:NCBI gene;Acc:102184062]
chi-miR-133a-3p	ENSCHIG00000015174	MECOM	MDS1 and EVI1 complex locus [Source:NCBI gene;Acc:102182261]
chi-miR-133a-3p	ENSCHIG00000015221	VSIG8	V-set and immunoglobulin domain-containing protein 8 [Source:NCBI gene;Acc:102171473]
chi-miR-133a-3p	ENSCHIG00000015269	DBH	dopamine beta-hydroxylase [Source:NCBI gene;Acc:102176244]
chi-miR-133a-3p	ENSCHIG00000015297	GLI3	GLI family zinc finger 3 [Source:NCBI gene;Acc:102178142]
chi-miR-133a-3p	ENSCHIG00000015537	CD82	CD82 molecule [Source:NCBI gene;Acc:102188610]
chi-miR-133a-3p	ENSCHIG00000015626	NCAPD2	non-SMC condensin I complex subunit D2 [Source:NCBI gene;Acc:102176308]
chi-miR-133a-3p	ENSCHIG00000016221	RNF38	ring finger protein 38 [Source:NCBI gene;Acc:102185654]
chi-miR-133a-3p	ENSCHIG00000016245		mast cell protease 1A-like [Source:NCBI gene;Acc:102168343]
chi-miR-133a-3p	ENSCHIG00000016890	POLA1	DNA polymerase alpha 1, catalytic subunit [Source:NCBI gene;Acc:102179928]
chi-miR-133a-3p	ENSCHIG00000017371	B3GAT1	beta-1,3-glucuronyltransferase 1 [Source:NCBI gene;Acc:102174927]
chi-miR-133a-3p	ENSCHIG00000017729	SEC14L1	SEC14 like lipid binding 1 [Source:NCBI gene;Acc:102181990]
chi-miR-133a-3p	ENSCHIG00000017771		adhesion G protein-coupled receptor E2 [Source:NCBI gene;Acc:102180663]
chi-miR-133a-3p	ENSCHIG00000017822	SESN1	sestrin 1 [Source:NCBI gene;Acc:102187135]
chi-miR-133a-3p	ENSCHIG00000018522	C1QL2	complement C1q like 2 [Source:NCBI gene;Acc:102176742]
chi-miR-133a-3p	ENSCHIG00000018875	DNAL4	dynein axonemal light chain 4 [Source:NCBI gene;Acc:102184042]
chi-miR-133a-3p	ENSCHIG00000018952	ALB	albumin [Source:NCBI gene;Acc:100860821]
chi-miR-133a-3p	ENSCHIG00000019503	FSTL1	follistatin like 1 [Source:NCBI gene;Acc:102177471]
chi-miR-133a-3p	ENSCHIG00000019603	CBX2	chromobox 2 [Source:NCBI gene;Acc:102186340]
chi-miR-133a-3p	ENSCHIG00000019821	TEX35	testis expressed 35 [Source:NCBI gene;Acc:102184645]
chi-miR-133a-3p	ENSCHIG00000019988	MYL2	myosin light chain 2 [Source:NCBI gene;Acc:102179873]
chi-miR-133a-3p	ENSCHIG00000020298	METRNL	meteorin like, glial cell differentiation regulator [Source:NCBI gene;Acc:102173882]
chi-miR-133a-3p	ENSCHIG00000020431	KREMEN1	kringle containing transmembrane protein 1 [Source:NCBI gene;Acc:102189147]
chi-miR-133a-3p	ENSCHIG00000020840		coiled-coil domain containing 167 [Source:NCBI gene;Acc:102184102]
chi-miR-133a-3p	ENSCHIG00000021090	SLC9A3	solute carrier family 9 member A3 [Source:NCBI gene;Acc:102184475]
chi-miR-133a-3p	ENSCHIG00000021502	SPC24	SPC24 component of NDC80 kinetochore complex [Source:NCBI gene;Acc:102186856]
chi-miR-133a-3p	ENSCHIG00000021822	DOK2	docking protein 2 [Source:NCBI gene;Acc:102168348]
chi-miR-133a-3p	ENSCHIG00000022644
chi-miR-133a-3p	ENSCHIG00000023836	CIDEA	cell death inducing DFFA like effector a [Source:NCBI gene;Acc:102178127]
chi-miR-133a-3p	ENSCHIG00000025438	PLP1	proteolipid protein 1 [Source:NCBI gene;Acc:102189840]
chi-miR-133a-3p	ENSCHIG00000025898		chloride voltage-gated channel Ka [Source:NCBI gene;Acc:102185964]
chi-miR-133a-3p	ENSCHIG00000026297	NECTIN1	nectin cell adhesion molecule 1 [Source:NCBI gene;Acc:102186231]
chi-miR-133a-3p	ENSCHIG00000026313	HNRNPM	heterogeneous nuclear ribonucleoprotein M [Source:NCBI gene;Acc:102177229]
chi-miR-133a-3p	ENSCHIG00000026350	RNF44	ring finger protein 44 [Source:NCBI gene;Acc:102175949]
chi-miR-133a-3p	ENSCHIG00000026580		DNA dC->dU-editing enzyme APOBEC-3C [Source:NCBI gene;Acc:102184324]
chi-miR-133a-3p	ENSCHIG00000026725		tubulin beta-3 chain [Source:NCBI gene;Acc:102181148]
chi-miR-133a-3p	ENSCHIG00000026742	CDCA8	cell division cycle associated 8 [Source:NCBI gene;Acc:102173808]
chi-miR-135a	ENSCHIG00000010986	TRAK1	trafficking kinesin protein 1 [Source:NCBI gene;Acc:106503407]
chi-miR-135a	ENSCHIG00000020952	RBM14	RNA-binding protein 14 [Source:NCBI gene;Acc:102179921]
chi-miR-135b-5p	ENSCHIG00000000514	POFUT2	protein O-fucosyltransferase 2 [Source:NCBI gene;Acc:102174438]
chi-miR-135b-5p	ENSCHIG00000010986	TRAK1	trafficking kinesin protein 1 [Source:NCBI gene;Acc:106503407]
chi-miR-135b-5p	ENSCHIG00000016261	AMTN	amelotin [Source:NCBI gene;Acc:102180208]
chi-miR-135b-5p	ENSCHIG00000019186	CREG1	cellular repressor of E1A stimulated genes 1 [Source:NCBI gene;Acc:102173620]
chi-miR-135b-5p	ENSCHIG00000020952	RBM14	RNA-binding protein 14 [Source:NCBI gene;Acc:102179921]
chi-miR-136-5p	ENSCHIG00000011725	PCYT1B	phosphate cytidylyltransferase 1, choline, beta [Source:NCBI gene;Acc:102180205]
chi-miR-136-5p	ENSCHIG00000017338	NAALAD2	N-acetylated alpha-linked acidic dipeptidase 2 [Source:NCBI gene;Acc:102177776]
chi-miR-136-5p	ENSCHIG00000024216	CHST15	carbohydrate sulfotransferase 15 [Source:NCBI gene;Acc:102179262]
chi-miR-143-3p	ENSCHIG00000005760	FUCA1	alpha-L-fucosidase 1 [Source:NCBI gene;Acc:102180711]
chi-miR-143-3p	ENSCHIG00000009753
chi-miR-143-3p	ENSCHIG00000015964	MRPL46	mitochondrial ribosomal protein L46 [Source:NCBI gene;Acc:102175898]
chi-miR-143-3p	ENSCHIG00000020378	SYNDIG1	synapse differentiation inducing 1 [Source:NCBI gene;Acc:102173947]
chi-miR-143-3p	ENSCHIG00000023809
chi-miR-143-5p	ENSCHIG00000000920	NAV2	neuron navigator 2 [Source:NCBI gene;Acc:102185718]
chi-miR-143-5p	ENSCHIG00000002056	BEAN1	brain expressed associated with NEDD4 1 [Source:NCBI gene;Acc:102173221]
chi-miR-143-5p	ENSCHIG00000006587		LRR binding FLII interacting protein 1 [Source:NCBI gene;Acc:102170479]
chi-miR-143-5p	ENSCHIG00000006795	GBF1	golgi brefeldin A resistant guanine nucleotide exchange factor 1 [Source:NCBI gene;Acc:100861069]
chi-miR-143-5p	ENSCHIG00000006874	WDR20	WD repeat domain 20 [Source:NCBI gene;Acc:102181245]
chi-miR-143-5p	ENSCHIG00000009900	CD207	CD207 molecule [Source:NCBI gene;Acc:102185368]
chi-miR-143-5p	ENSCHIG00000010291	AXIN1	axin 1 [Source:NCBI gene;Acc:102170375]
chi-miR-143-5p	ENSCHIG00000010786	EXOC7	exocyst complex component 7 [Source:NCBI gene;Acc:102187349]
chi-miR-143-5p	ENSCHIG00000010827	FNDC4	fibronectin type III domain containing 4 [Source:NCBI gene;Acc:102176431]
chi-miR-143-5p	ENSCHIG00000010986	TRAK1	trafficking kinesin protein 1 [Source:NCBI gene;Acc:106503407]
chi-miR-143-5p	ENSCHIG00000011045	RGS10	regulator of G protein signaling 10 [Source:NCBI gene;Acc:102190849]
chi-miR-143-5p	ENSCHIG00000011168	PIGL	phosphatidylinositol glycan anchor biosynthesis class L [Source:NCBI gene;Acc:102178568]
chi-miR-143-5p	ENSCHIG00000011307	MTMR9	myotubularin related protein 9 [Source:NCBI gene;Acc:102175125]
chi-miR-143-5p	ENSCHIG00000011375	CHRD	chordin [Source:NCBI gene;Acc:102181631]
chi-miR-143-5p	ENSCHIG00000011670	SSRP1	structure specific recognition protein 1 [Source:NCBI gene;Acc:102179967]
chi-miR-143-5p	ENSCHIG00000013048	WT1	WT1 transcription factor [Source:NCBI gene;Acc:102180242]
chi-miR-143-5p	ENSCHIG00000013060	SNCAIP	synuclein alpha interacting protein [Source:NCBI gene;Acc:102168341]
chi-miR-143-5p	ENSCHIG00000013323	SLC9B2	solute carrier family 9 member B2 [Source:NCBI gene;Acc:102174374]
chi-miR-143-5p	ENSCHIG00000013342	INPP5K	inositol polyphosphate-5-phosphatase K [Source:NCBI gene;Acc:102177657]
chi-miR-143-5p	ENSCHIG00000013831	DTNA	dystrobrevin alpha [Source:NCBI gene;Acc:102177114]
chi-miR-143-5p	ENSCHIG00000013996	KLHL12	kelch like family member 12 [Source:NCBI gene;Acc:102175700]
chi-miR-143-5p	ENSCHIG00000014081		lymphocyte specific protein 1 [Source:NCBI gene;Acc:102177038]
chi-miR-143-5p	ENSCHIG00000014333	RGMA	repulsive guidance molecule BMP co-receptor a [Source:NCBI gene;Acc:102183457]
chi-miR-143-5p	ENSCHIG00000014562		serpin A3-6 [Source:NCBI gene;Acc:102186111]
chi-miR-143-5p	ENSCHIG00000014983
chi-miR-143-5p	ENSCHIG00000015268
chi-miR-143-5p	ENSCHIG00000015276	TSPAN17	tetraspanin 17 [Source:NCBI gene;Acc:102181770]
chi-miR-143-5p	ENSCHIG00000015689
chi-miR-143-5p	ENSCHIG00000015691	FANK1	fibronectin type III and ankyrin repeat domains 1 [Source:NCBI gene;Acc:102173913]
chi-miR-143-5p	ENSCHIG00000016011	ROBO4	roundabout guidance receptor 4 [Source:NCBI gene;Acc:102182670]
chi-miR-143-5p	ENSCHIG00000016068	VAV3	vav guanine nucleotide exchange factor 3 [Source:NCBI gene;Acc:102189645]
chi-miR-143-5p	ENSCHIG00000016165		chromosome 29 C11orf24 homolog [Source:NCBI gene;Acc:102186193]
chi-miR-143-5p	ENSCHIG00000016330	OGN	osteoglycin [Source:NCBI gene;Acc:100860756]
chi-miR-143-5p	ENSCHIG00000016471		myosin phosphatase Rho interacting protein [Source:NCBI gene;Acc:102184657]
chi-miR-143-5p	ENSCHIG00000016974	SCN3A	sodium voltage-gated channel alpha subunit 3 [Source:NCBI gene;Acc:102180437]
chi-miR-143-5p	ENSCHIG00000016977	ANKS3	ankyrin repeat and sterile alpha motif domain containing 3 [Source:NCBI gene;Acc:102190842]
chi-miR-143-5p	ENSCHIG00000017143	TLX1	T cell leukemia homeobox 1 [Source:NCBI gene;Acc:102178421]
chi-miR-143-5p	ENSCHIG00000017157	JDP2	Jun dimerization protein 2 [Source:NCBI gene;Acc:102172069]
chi-miR-143-5p	ENSCHIG00000017755		ADP ribosylation factor like GTPase 14 effector protein like [Source:NCBI gene;Acc:102190788]
chi-miR-143-5p	ENSCHIG00000018221	DPP7	dipeptidyl peptidase 7 [Source:NCBI gene;Acc:102182320]
chi-miR-143-5p	ENSCHIG00000018518		transmembrane and coiled-coil domain-containing protein 5B [Source:NCBI gene;Acc:102168731]
chi-miR-143-5p	ENSCHIG00000019215	SLC39A3	solute carrier family 39 member 3 [Source:NCBI gene;Acc:100860948]
chi-miR-143-5p	ENSCHIG00000019553	CCSER1	coiled-coil serine rich protein 1 [Source:NCBI gene;Acc:102168616]
chi-miR-143-5p	ENSCHIG00000019821	TEX35	testis expressed 35 [Source:NCBI gene;Acc:102184645]
chi-miR-143-5p	ENSCHIG00000020406		solute carrier family 35 member D2 [Source:NCBI gene;Acc:102188856]
chi-miR-143-5p	ENSCHIG00000020431	KREMEN1	kringle containing transmembrane protein 1 [Source:NCBI gene;Acc:102189147]
chi-miR-143-5p	ENSCHIG00000020698	STOML1	stomatin like 1 [Source:NCBI gene;Acc:102175528]
chi-miR-143-5p	ENSCHIG00000020771	TCF25	transcription factor 25 [Source:NCBI gene;Acc:102180874]
chi-miR-143-5p	ENSCHIG00000020996	JAG1	jagged canonical Notch ligand 1 [Source:NCBI gene;Acc:102189768]
chi-miR-143-5p	ENSCHIG00000021087	SAP30BP	SAP30 binding protein [Source:NCBI gene;Acc:102191648]
chi-miR-143-5p	ENSCHIG00000021327		dihydrouridine synthase 3 like [Source:NCBI gene;Acc:102181591]
chi-miR-143-5p	ENSCHIG00000021735	PWWP3A	PWWP domain containing 3A, DNA repair factor [Source:NCBI gene;Acc:102191038]
chi-miR-143-5p	ENSCHIG00000021938		proline dehydrogenase 1, mitochondrial [Source:NCBI gene;Acc:102182692]
chi-miR-143-5p	ENSCHIG00000022096	SRSF4	serine and arginine rich splicing factor 4 [Source:NCBI gene;Acc:102176083]
chi-miR-143-5p	ENSCHIG00000022257	WDR24	WD repeat domain 24 [Source:NCBI gene;Acc:100861347]
chi-miR-143-5p	ENSCHIG00000022282	TBC1D5	TBC1 domain family member 5 [Source:NCBI gene;Acc:102183553]
chi-miR-143-5p	ENSCHIG00000022311
chi-miR-143-5p	ENSCHIG00000022716	ZFP36L1	ZFP36 ring finger protein like 1 [Source:NCBI gene;Acc:102176694]
chi-miR-143-5p	ENSCHIG00000022953	QARS1	glutaminyl-tRNA synthetase 1 [Source:NCBI gene;Acc:102183922]
chi-miR-143-5p	ENSCHIG00000022969	CAMK2B	calcium/calmodulin dependent protein kinase II beta [Source:NCBI gene;Acc:102176762]
chi-miR-143-5p	ENSCHIG00000023493	PLCB4	phospholipase C beta 4 [Source:NCBI gene;Acc:102180505]
chi-miR-143-5p	ENSCHIG00000023812	C1orf87	chromosome 3 C1orf87 homolog [Source:NCBI gene;Acc:102190285]
chi-miR-143-5p	ENSCHIG00000023891	AMZ2	archaelysin family metallopeptidase 2 [Source:NCBI gene;Acc:102170549]
chi-miR-143-5p	ENSCHIG00000024767	TMEM247	transmembrane protein 247 [Source:NCBI gene;Acc:102180502]
chi-miR-143-5p	ENSCHIG00000024790	RGR	retinal G protein coupled receptor [Source:NCBI gene;Acc:102190855]
chi-miR-143-5p	ENSCHIG00000025143	CELSR2	cadherin EGF LAG seven-pass G-type receptor 2 [Source:NCBI gene;Acc:102186733]
chi-miR-143-5p	ENSCHIG00000025360	IGFBP2	insulin like growth factor binding protein 2 [Source:NCBI gene;Acc:102175172]
chi-miR-143-5p	ENSCHIG00000025546	CERS3	ceramide synthase 3 [Source:NCBI gene;Acc:102169911]
chi-miR-143-5p	ENSCHIG00000025576	ICA1	islet cell autoantigen 1 [Source:NCBI gene;Acc:102170848]
chi-miR-143-5p	ENSCHIG00000025757	NRBP1	nuclear receptor binding protein 1 [Source:NCBI gene;Acc:102176972]
chi-miR-143-5p	ENSCHIG00000025784	IL22RA1	interleukin 22 receptor subunit alpha 1 [Source:NCBI gene;Acc:102178497]
chi-miR-143-5p	ENSCHIG00000026570	SAE1	SUMO1 activating enzyme subunit 1 [Source:NCBI gene;Acc:108633205]
chi-miR-145-3p	ENSCHIG00000008267	PRPS1L1	phosphoribosyl pyrophosphate synthetase 1 like 1 [Source:HGNC Symbol;Acc:HGNC:9463]
chi-miR-145-3p	ENSCHIG00000011413	FHDC1	FH2 domain containing 1 [Source:NCBI gene;Acc:102170347]
chi-miR-145-3p	ENSCHIG00000016353		dihydrolipoamide branched chain transacylase E2 [Source:NCBI gene;Acc:102176842]
chi-miR-145-3p	ENSCHIG00000017768	CFTR	CF transmembrane conductance regulator [Source:NCBI gene;Acc:102179446]
chi-miR-145-3p	ENSCHIG00000021331	MYOG	myogenin [Source:NCBI gene;Acc:100861395]
chi-miR-145-3p	ENSCHIG00000022270
chi-miR-145-5p	ENSCHIG00000000084	ZFP92	zinc finger protein 501 [Source:NCBI gene;Acc:102169746]
chi-miR-145-5p	ENSCHIG00000000443	GGT5	gamma-glutamyltransferase 5 [Source:NCBI gene;Acc:102182719]
chi-miR-145-5p	ENSCHIG00000000488	CLIC3	chloride intracellular channel 3 [Source:NCBI gene;Acc:106502685]
chi-miR-145-5p	ENSCHIG00000001113
chi-miR-145-5p	ENSCHIG00000001690	CA6	carbonic anhydrase 6 [Source:NCBI gene;Acc:102175605]
chi-miR-145-5p	ENSCHIG00000001815	FBXL18	F-box and leucine rich repeat protein 18 [Source:NCBI gene;Acc:102176191]
chi-miR-145-5p	ENSCHIG00000005111		prostaglandin F synthase 1 [Source:NCBI gene;Acc:102187782]
chi-miR-145-5p	ENSCHIG00000007627	TMEM117	transmembrane protein 117 [Source:NCBI gene;Acc:102170670]
chi-miR-145-5p	ENSCHIG00000009697	RFXANK	regulatory factor X associated ankyrin containing protein [Source:NCBI gene;Acc:102189385]
chi-miR-145-5p	ENSCHIG00000010175	PADI3	peptidyl arginine deiminase 3 [Source:NCBI gene;Acc:102171827]
chi-miR-145-5p	ENSCHIG00000010669	KLC4	kinesin light chain 4 [Source:NCBI gene;Acc:102173138]
chi-miR-145-5p	ENSCHIG00000010760	ANGPTL7	angiopoietin like 7 [Source:NCBI gene;Acc:102185389]
chi-miR-145-5p	ENSCHIG00000011335	GCGR	glucagon receptor [Source:NCBI gene;Acc:102180535]
chi-miR-145-5p	ENSCHIG00000011408
chi-miR-145-5p	ENSCHIG00000011757		ring finger protein 43 [Source:NCBI gene;Acc:102187799]
chi-miR-145-5p	ENSCHIG00000012068	GNA11	G protein subunit alpha 11 [Source:NCBI gene;Acc:102177328]
chi-miR-145-5p	ENSCHIG00000012072	POLR2C	RNA polymerase II subunit C [Source:NCBI gene;Acc:102170812]
chi-miR-145-5p	ENSCHIG00000012504	PLCD1	phospholipase C delta 1 [Source:NCBI gene;Acc:102184479]
chi-miR-145-5p	ENSCHIG00000012603	FAM78A	family with sequence similarity 78 member A [Source:NCBI gene;Acc:102185474]
chi-miR-145-5p	ENSCHIG00000012679	CILP	cartilage intermediate layer protein [Source:NCBI gene;Acc:102183602]
chi-miR-145-5p	ENSCHIG00000012761	FBXO31	F-box protein 31 [Source:NCBI gene;Acc:102190630]
chi-miR-145-5p	ENSCHIG00000012783	TMEM156	transmembrane protein 156 [Source:NCBI gene;Acc:102168989]
chi-miR-145-5p	ENSCHIG00000013213	SPESP1	sperm equatorial segment protein 1 [Source:NCBI gene;Acc:102171881]
chi-miR-145-5p	ENSCHIG00000013509	FAM135A	family with sequence similarity 135 member A [Source:NCBI gene;Acc:102181221]
chi-miR-145-5p	ENSCHIG00000013548	SPRYD3	SPRY domain containing 3 [Source:NCBI gene;Acc:102180730]
chi-miR-145-5p	ENSCHIG00000013611		ATP synthase membrane subunit e [Source:NCBI gene;Acc:102189939]
chi-miR-145-5p	ENSCHIG00000013709	SDF4	stromal cell derived factor 4 [Source:NCBI gene;Acc:100860787]
chi-miR-145-5p	ENSCHIG00000013874		adrenoceptor beta 3 [Source:NCBI gene;Acc:106503668]
chi-miR-145-5p	ENSCHIG00000014081		lymphocyte specific protein 1 [Source:NCBI gene;Acc:102177038]
chi-miR-145-5p	ENSCHIG00000014493	MLANA	melan-A [Source:NCBI gene;Acc:102178069]
chi-miR-145-5p	ENSCHIG00000015811	ADRA2B	adrenoceptor alpha 2B [Source:NCBI gene;Acc:102175860]
chi-miR-145-5p	ENSCHIG00000015901	NDST3	N-deacetylase and N-sulfotransferase 3 [Source:NCBI gene;Acc:102171771]
chi-miR-145-5p	ENSCHIG00000016034	TXNDC16	thioredoxin domain containing 16 [Source:NCBI gene;Acc:102181215]
chi-miR-145-5p	ENSCHIG00000016497	TTC38	tetratricopeptide repeat domain 38 [Source:NCBI gene;Acc:102178611]
chi-miR-145-5p	ENSCHIG00000016650		liver carboxylesterase [Source:NCBI gene;Acc:102188887]
chi-miR-145-5p	ENSCHIG00000017099	MDGA1	MAM domain containing glycosylphosphatidylinositol anchor 1 [Source:NCBI gene;Acc:102168872]
chi-miR-145-5p	ENSCHIG00000017240	FZD6	frizzled class receptor 6 [Source:NCBI gene;Acc:102170617]
chi-miR-145-5p	ENSCHIG00000017994		alcohol dehydrogenase iron containing 1 [Source:NCBI gene;Acc:102171531]
chi-miR-145-5p	ENSCHIG00000018020	DGKZ	diacylglycerol kinase zeta [Source:NCBI gene;Acc:102184173]
chi-miR-145-5p	ENSCHIG00000018055	TTC21A	tetratricopeptide repeat domain 21A [Source:NCBI gene;Acc:102185787]
chi-miR-145-5p	ENSCHIG00000018087	SNAI3	snail family transcriptional repressor 3 [Source:NCBI gene;Acc:102188886]
chi-miR-145-5p	ENSCHIG00000018131	GDF2	growth differentiation factor 2 [Source:NCBI gene;Acc:102178244]
chi-miR-145-5p	ENSCHIG00000018294	UNC45B	unc-45 myosin chaperone B [Source:NCBI gene;Acc:102172931]
chi-miR-145-5p	ENSCHIG00000018875	DNAL4	dynein axonemal light chain 4 [Source:NCBI gene;Acc:102184042]
chi-miR-145-5p	ENSCHIG00000018892	PTPRN2	protein tyrosine phosphatase receptor type N2 [Source:NCBI gene;Acc:102171032]
chi-miR-145-5p	ENSCHIG00000019757	DENND6B	DENN domain containing 6B [Source:NCBI gene;Acc:106503917]
chi-miR-145-5p	ENSCHIG00000019847	GRK6	G protein-coupled receptor kinase 6 [Source:NCBI gene;Acc:102186301]
chi-miR-145-5p	ENSCHIG00000020085	ABCD1	ATP binding cassette subfamily D member 1 [Source:NCBI gene;Acc:102181759]
chi-miR-145-5p	ENSCHIG00000020382	GPSM3	G protein signaling modulator 3 [Source:NCBI gene;Acc:102191567]
chi-miR-145-5p	ENSCHIG00000021510	TXNL1	thioredoxin like 1 [Source:NCBI gene;Acc:100861020]
chi-miR-145-5p	ENSCHIG00000021704	GET4	guided entry of tail-anchored proteins factor 4 [Source:NCBI gene;Acc:108633230]
chi-miR-145-5p	ENSCHIG00000021992	NCLN	nicalin [Source:NCBI gene;Acc:102176519]
chi-miR-145-5p	ENSCHIG00000022285	GSC	goosecoid homeobox [Source:NCBI gene;Acc:102185957]
chi-miR-145-5p	ENSCHIG00000022460	MED27	mediator complex subunit 27 [Source:NCBI gene;Acc:102176616]
chi-miR-145-5p	ENSCHIG00000022567	RAD23B	RAD23 homolog B, nucleotide excision repair protein [Source:NCBI gene;Acc:102183790]
chi-miR-145-5p	ENSCHIG00000022730		kallikrein-1 [Source:NCBI gene;Acc:102177186]
chi-miR-145-5p	ENSCHIG00000022853	WNT10A	Wnt family member 10A [Source:NCBI gene;Acc:102177945]
chi-miR-145-5p	ENSCHIG00000023127	IQCM	IQ motif containing M [Source:HGNC Symbol;Acc:HGNC:53443]
chi-miR-145-5p	ENSCHIG00000023325	SLC6A11	solute carrier family 6 member 11 [Source:NCBI gene;Acc:102188093]
chi-miR-145-5p	ENSCHIG00000024073	RAP1GAP	RAP1 GTPase activating protein [Source:NCBI gene;Acc:102189175]
chi-miR-145-5p	ENSCHIG00000024162	GTF3C5	general transcription factor IIIC subunit 5 [Source:NCBI gene;Acc:102179861]
chi-miR-145-5p	ENSCHIG00000024656	RAB11FIP1	RAB11 family interacting protein 1 [Source:NCBI gene;Acc:102179163]
chi-miR-145-5p	ENSCHIG00000025689	NOL4L	nucleolar protein 4 like [Source:NCBI gene;Acc:102186028]
chi-miR-145-5p	ENSCHIG00000026292	EFNA2	ephrin A2 [Source:NCBI gene;Acc:106502352]
chi-miR-145-5p	ENSCHIG00000026619	ST14	suppression of tumorigenicity 14 [Source:NCBI gene;Acc:102187300]
chi-miR-145-5p	ENSCHIG00000026676		actin gamma 1 [Source:NCBI gene;Acc:100860883]
chi-miR-145-5p	ENSCHIG00000026815	ADAMTS4	ADAM metallopeptidase with thrombospondin type 1 motif 4 [Source:NCBI gene;Acc:102176281]
chi-miR-145-5p	ENSCHIG00000026889	CNGA4	cyclic nucleotide gated channel subunit alpha 4 [Source:NCBI gene;Acc:102180240]
chi-miR-145-5p	ENSCHIG00000027007	NR1H2	nuclear receptor subfamily 1 group H member 2 [Source:NCBI gene;Acc:102175236]
chi-miR-145-5p	ENSCHIG00000027227	IMP4	IMP U3 small nucleolar ribonucleoprotein 4 [Source:NCBI gene;Acc:102188905]
chi-miR-155-5p	ENSCHIG00000000315		ribosomal protein S24 [Source:NCBI gene;Acc:102171217]
chi-miR-155-5p	ENSCHIG00000026724
chi-miR-16a-5p	ENSCHIG00000004747	TMEM185A	transmembrane protein 185A [Source:NCBI gene;Acc:102179470]
chi-miR-16a-5p	ENSCHIG00000009143	ACTG2	actin gamma 2, smooth muscle [Source:NCBI gene;Acc:102178279]
chi-miR-16a-5p	ENSCHIG00000009598
chi-miR-16a-5p	ENSCHIG00000010517	ADAMTS16	ADAM metallopeptidase with thrombospondin type 1 motif 16 [Source:NCBI gene;Acc:102180970]
chi-miR-16a-5p	ENSCHIG00000013409	COQ7	coenzyme Q7, hydroxylase [Source:NCBI gene;Acc:102175353]
chi-miR-181c-3p	ENSCHIG00000008426	MTMR12	myotubularin related protein 12 [Source:NCBI gene;Acc:102185953]
chi-miR-181c-3p	ENSCHIG00000011037	UCP1	uncoupling protein 1 [Source:NCBI gene;Acc:102190982]
chi-miR-182	ENSCHIG00000015908	NSMAF	neutral sphingomyelinase activation associated factor [Source:NCBI gene;Acc:102188421]
chi-miR-182	ENSCHIG00000025083	SLC36A4	solute carrier family 36 member 4 [Source:NCBI gene;Acc:102176019]
chi-miR-183	ENSCHIG00000012999	MSMO1	methylsterol monooxygenase 1 [Source:NCBI gene;Acc:102180413]
chi-miR-183	ENSCHIG00000018257		allergen Bos d 2 [Source:NCBI gene;Acc:102186944]
chi-miR-183	ENSCHIG00000019688		cationic amino acid transporter 3 [Source:NCBI gene;Acc:102183956]
chi-miR-183	ENSCHIG00000021092	BUB3	BUB3 mitotic checkpoint protein [Source:NCBI gene;Acc:102178035]
chi-miR-183	ENSCHIG00000024788	GAL	galanin and GMAP prepropeptide [Source:NCBI gene;Acc:102187379]
chi-miR-183	ENSCHIG00000025763	SGTA	small glutamine rich tetratricopeptide repeat containing alpha [Source:NCBI gene;Acc:102182216]
chi-miR-183	ENSCHIG00000026808	PRX	periaxin [Source:NCBI gene;Acc:102187522]
chi-miR-188-5p	ENSCHIG00000000364	PDZD4	PDZ domain containing 4 [Source:NCBI gene;Acc:102190862]
chi-miR-188-5p	ENSCHIG00000001541		apolipoprotein L3-like [Source:NCBI gene;Acc:102170968]
chi-miR-188-5p	ENSCHIG00000002056	BEAN1	brain expressed associated with NEDD4 1 [Source:NCBI gene;Acc:102173221]
chi-miR-188-5p	ENSCHIG00000003188	EMG1	EMG1 N1-specific pseudouridine methyltransferase [Source:NCBI gene;Acc:102189562]
chi-miR-188-5p	ENSCHIG00000007119	JARID2	jumonji and AT-rich interaction domain containing 2 [Source:NCBI gene;Acc:102184681]
chi-miR-188-5p	ENSCHIG00000007667	ACO1	aconitase 1 [Source:NCBI gene;Acc:102184057]
chi-miR-188-5p	ENSCHIG00000008014
chi-miR-188-5p	ENSCHIG00000008697	DUSP7	dual specificity phosphatase 7 [Source:NCBI gene;Acc:102173698]
chi-miR-188-5p	ENSCHIG00000009357	MPZL1	myelin protein zero like 1 [Source:NCBI gene;Acc:102173346]
chi-miR-188-5p	ENSCHIG00000009411	MAT1A	methionine adenosyltransferase 1A [Source:NCBI gene;Acc:102176585]
chi-miR-188-5p	ENSCHIG00000009669
chi-miR-188-5p	ENSCHIG00000010136		uncharacterized LOC108633902 [Source:NCBI gene;Acc:108633902]
chi-miR-188-5p	ENSCHIG00000010760	ANGPTL7	angiopoietin like 7 [Source:NCBI gene;Acc:102185389]
chi-miR-188-5p	ENSCHIG00000010986	TRAK1	trafficking kinesin protein 1 [Source:NCBI gene;Acc:106503407]
chi-miR-188-5p	ENSCHIG00000011266
chi-miR-188-5p	ENSCHIG00000011270	MAN2A1	mannosidase alpha class 2A member 1 [Source:NCBI gene;Acc:102182591]
chi-miR-188-5p	ENSCHIG00000011397	SMC3	structural maintenance of chromosomes 3 [Source:NCBI gene;Acc:102186457]
chi-miR-188-5p	ENSCHIG00000011524
chi-miR-188-5p	ENSCHIG00000011757		ring finger protein 43 [Source:NCBI gene;Acc:102187799]
chi-miR-188-5p	ENSCHIG00000013221	TEKT3	tektin 3 [Source:NCBI gene;Acc:102184841]
chi-miR-188-5p	ENSCHIG00000013598		lithostathine [Source:NCBI gene;Acc:102168735]
chi-miR-188-5p	ENSCHIG00000013611		ATP synthase membrane subunit e [Source:NCBI gene;Acc:102189939]
chi-miR-188-5p	ENSCHIG00000013960	PIGO	phosphatidylinositol glycan anchor biosynthesis class O [Source:NCBI gene;Acc:102174206]
chi-miR-188-5p	ENSCHIG00000013976	TGS1	trimethylguanosine synthase 1 [Source:NCBI gene;Acc:102183981]
chi-miR-188-5p	ENSCHIG00000014004	SIDT2	SID1 transmembrane family member 2 [Source:NCBI gene;Acc:102185674]
chi-miR-188-5p	ENSCHIG00000014211	HLX	H2.0 like homeobox [Source:NCBI gene;Acc:102179582]
chi-miR-188-5p	ENSCHIG00000014322	ACP5	acid phosphatase 5, tartrate resistant [Source:NCBI gene;Acc:102191322]
chi-miR-188-5p	ENSCHIG00000014576	MATK	megakaryocyte-associated tyrosine kinase [Source:NCBI gene;Acc:102173735]
chi-miR-188-5p	ENSCHIG00000015224	ESRRA	estrogen related receptor alpha [Source:NCBI gene;Acc:102182570]
chi-miR-188-5p	ENSCHIG00000015296	GRAP2	GRB2 related adaptor protein 2 [Source:NCBI gene;Acc:102185639]
chi-miR-188-5p	ENSCHIG00000015396	DIS3	DIS3 homolog, exosome endoribonuclease and 3'-5' exoribonuclease [Source:NCBI gene;Acc:102179210]
chi-miR-188-5p	ENSCHIG00000015734	GNAZ	G protein subunit alpha z [Source:NCBI gene;Acc:106501838]
chi-miR-188-5p	ENSCHIG00000015887	FICD	FIC domain containing [Source:NCBI gene;Acc:102180789]
chi-miR-188-5p	ENSCHIG00000016056	PKM	pyruvate kinase M1/2 [Source:NCBI gene;Acc:102178731]
chi-miR-188-5p	ENSCHIG00000016068	VAV3	vav guanine nucleotide exchange factor 3 [Source:NCBI gene;Acc:102189645]
chi-miR-188-5p	ENSCHIG00000016109	NAAA	N-acylethanolamine acid amidase [Source:NCBI gene;Acc:102185352]
chi-miR-188-5p	ENSCHIG00000016422	TSHZ1	teashirt zinc finger homeobox 1 [Source:NCBI gene;Acc:102179155]
chi-miR-188-5p	ENSCHIG00000016745	SIRT7	sirtuin 7 [Source:NCBI gene;Acc:102168297]
chi-miR-188-5p	ENSCHIG00000016776	DCAF11	DDB1 and CUL4 associated factor 11 [Source:NCBI gene;Acc:102168635]
chi-miR-188-5p	ENSCHIG00000017465		2-acylglycerol O-acyltransferase 2-like [Source:NCBI gene;Acc:102172465]
chi-miR-188-5p	ENSCHIG00000017642	FHL3	four and a half LIM domains 3 [Source:NCBI gene;Acc:102172685]
chi-miR-188-5p	ENSCHIG00000017768	CFTR	CF transmembrane conductance regulator [Source:NCBI gene;Acc:102179446]
chi-miR-188-5p	ENSCHIG00000017875	CXXC5	CXXC finger protein 5 [Source:NCBI gene;Acc:100860937]
chi-miR-188-5p	ENSCHIG00000018124	TTI1	TELO2 interacting protein 1 [Source:NCBI gene;Acc:102184824]
chi-miR-188-5p	ENSCHIG00000018669		somatotropin-like [Source:NCBI gene;Acc:108638229]
chi-miR-188-5p	ENSCHIG00000019821	TEX35	testis expressed 35 [Source:NCBI gene;Acc:102184645]
chi-miR-188-5p	ENSCHIG00000019847	GRK6	G protein-coupled receptor kinase 6 [Source:NCBI gene;Acc:102186301]
chi-miR-188-5p	ENSCHIG00000020198	NPDC1	neural proliferation, differentiation and control 1 [Source:NCBI gene;Acc:106502682]
chi-miR-188-5p	ENSCHIG00000020431	KREMEN1	kringle containing transmembrane protein 1 [Source:NCBI gene;Acc:102189147]
chi-miR-188-5p	ENSCHIG00000021027	ACAN	aggrecan [Source:NCBI gene;Acc:102188900]
chi-miR-188-5p	ENSCHIG00000021171	CCDC91	coiled-coil domain containing 91 [Source:NCBI gene;Acc:102187571]
chi-miR-188-5p	ENSCHIG00000021177		NKG2D ligand 1-like [Source:NCBI gene;Acc:108636749]
chi-miR-188-5p	ENSCHIG00000021272	TUBB2B	tubulin beta-2B chain [Source:NCBI gene;Acc:102172952]
chi-miR-188-5p	ENSCHIG00000021467	RUSC2	RUN and SH3 domain containing 2 [Source:NCBI gene;Acc:102178906]
chi-miR-188-5p	ENSCHIG00000021822	DOK2	docking protein 2 [Source:NCBI gene;Acc:102168348]
chi-miR-188-5p	ENSCHIG00000022652	ACVR1	activin A receptor type 1 [Source:NCBI gene;Acc:100860926]
chi-miR-188-5p	ENSCHIG00000023665
chi-miR-188-5p	ENSCHIG00000024531	KRT84	keratin 84 [Source:NCBI gene;Acc:102182946]
chi-miR-188-5p	ENSCHIG00000025041	SCAF8	SR-related CTD associated factor 8 [Source:NCBI gene;Acc:106502488]
chi-miR-188-5p	ENSCHIG00000025178	KLK4	kallikrein related peptidase 4 [Source:NCBI gene;Acc:102177461]
chi-miR-188-5p	ENSCHIG00000025360	IGFBP2	insulin like growth factor binding protein 2 [Source:NCBI gene;Acc:102175172]
chi-miR-188-5p	ENSCHIG00000025926	AJUBA	ajuba LIM protein [Source:NCBI gene;Acc:102183518]
chi-miR-188-5p	ENSCHIG00000026053	RND1	Rho family GTPase 1 [Source:NCBI gene;Acc:102181473]
chi-miR-188-5p	ENSCHIG00000026963	UBE2V1	ubiquitin conjugating enzyme E2 V1 [Source:NCBI gene;Acc:102191352]
chi-miR-188-5p	ENSCHIG00000027170	NSMCE2	NSE2 (MMS21) homolog, SMC5-SMC6 complex SUMO ligase [Source:NCBI gene;Acc:102186780]
chi-miR-223-3p	ENSCHIG00000018293	FOXO3	forkhead box O3 [Source:NCBI gene;Acc:102188676]
chi-miR-223-3p	ENSCHIG00000018875	DNAL4	dynein axonemal light chain 4 [Source:NCBI gene;Acc:102184042]
chi-miR-223-3p	ENSCHIG00000024254	ATP2B1	ATPase plasma membrane Ca2+ transporting 1 [Source:NCBI gene;Acc:102174093]
chi-miR-26b-5p	ENSCHIG00000000231		chromosome X CXorf66 homolog [Source:NCBI gene;Acc:102180834]
chi-miR-338-3p	ENSCHIG00000014004	SIDT2	SID1 transmembrane family member 2 [Source:NCBI gene;Acc:102185674]
chi-miR-338-3p	ENSCHIG00000016088		allergen Bos d 2 [Source:NCBI gene;Acc:102187755]
chi-miR-338-3p	ENSCHIG00000016473	MAP1A	microtubule associated protein 1A [Source:NCBI gene;Acc:102181244]
chi-miR-338-3p	ENSCHIG00000018196	PRRC2C	proline rich coiled-coil 2C [Source:NCBI gene;Acc:102174499]
chi-miR-338-3p	ENSCHIG00000020010	SREBF2	sterol regulatory element binding transcription factor 2 [Source:NCBI gene;Acc:102189018]
chi-miR-338-3p	ENSCHIG00000023670	PLXDC2	plexin domain containing 2 [Source:NCBI gene;Acc:102188059]
chi-miR-338-3p	ENSCHIG00000024040	IQCF5	IQ domain-containing protein F5 [Source:NCBI gene;Acc:102188448]
chi-miR-338-3p	ENSCHIG00000024809	PAG12	pregnancy-associated glycoprotein 12 [Source:NCBI gene;Acc:100861207]
chi-miR-338-3p	ENSCHIG00000024982	SEC24A	SEC24 homolog A, COPII coat complex component [Source:NCBI gene;Acc:102176523]
chi-miR-338-3p	ENSCHIG00000025541		uricase [Source:NCBI gene;Acc:102168228]
chi-miR-338-3p	ENSCHIG00000025571
chi-miR-338-5p	ENSCHIG00000018996	RPRD1A	regulation of nuclear pre-mRNA domain containing 1A [Source:NCBI gene;Acc:102173797]
chi-miR-34b-3p	ENSCHIG00000014675	LYPD6B	LY6/PLAUR domain containing 6B [Source:NCBI gene;Acc:102187721]
chi-miR-34b-3p	ENSCHIG00000015184	RGS1	regulator of G protein signaling 1 [Source:NCBI gene;Acc:102169205]
chi-miR-34b-3p	ENSCHIG00000017250	CSDE1	cold shock domain containing E1 [Source:NCBI gene;Acc:102187640]
chi-miR-34b-3p	ENSCHIG00000023816		marker of proliferation Ki-67 [Source:NCBI gene;Acc:102183289]
chi-miR-34b-3p	ENSCHIG00000024326	FOPNL	FGFR1OP N-terminal like [Source:NCBI gene;Acc:102174265]
chi-miR-34c-3p	ENSCHIG00000000770
chi-miR-34c-3p	ENSCHIG00000009930
chi-miR-34c-3p	ENSCHIG00000015184	RGS1	regulator of G protein signaling 1 [Source:NCBI gene;Acc:102169205]
chi-miR-34c-3p	ENSCHIG00000026164	TES	testin LIM domain protein [Source:NCBI gene;Acc:102182277]
chi-miR-34c-5p	ENSCHIG00000000135	PRF1	perforin 1 [Source:NCBI gene;Acc:102171130]
chi-miR-34c-5p	ENSCHIG00000000389	DLG5	discs large MAGUK scaffold protein 5 [Source:NCBI gene;Acc:102170667]
chi-miR-34c-5p	ENSCHIG00000006759		shroom family member 4 [Source:NCBI gene;Acc:108634351]
chi-miR-34c-5p	ENSCHIG00000011190	PRCP	prolylcarboxypeptidase [Source:NCBI gene;Acc:102173817]
chi-miR-34c-5p	ENSCHIG00000011900	UBOX5	U-box domain containing 5 [Source:NCBI gene;Acc:106501723]
chi-miR-34c-5p	ENSCHIG00000014305	CXXC1	CXXC finger protein 1 [Source:NCBI gene;Acc:102183748]
chi-miR-34c-5p	ENSCHIG00000015077	UBFD1	ubiquitin family domain containing 1 [Source:NCBI gene;Acc:102184113]
chi-miR-34c-5p	ENSCHIG00000015542	DDX11	DEAD/H-box helicase 11 [Source:NCBI gene;Acc:102183303]
chi-miR-34c-5p	ENSCHIG00000016149	DRGX	dorsal root ganglia homeobox [Source:NCBI gene;Acc:102190936]
chi-miR-34c-5p	ENSCHIG00000017074	TRMU	tRNA 5-methylaminomethyl-2-thiouridylate methyltransferase [Source:NCBI gene;Acc:102178891]
chi-miR-34c-5p	ENSCHIG00000017292	ATP6V0B	ATPase H+ transporting V0 subunit b [Source:NCBI gene;Acc:102191393]
chi-miR-34c-5p	ENSCHIG00000017465		2-acylglycerol O-acyltransferase 2-like [Source:NCBI gene;Acc:102172465]
chi-miR-34c-5p	ENSCHIG00000017607	TBC1D21	TBC1 domain family member 21 [Source:NCBI gene;Acc:102182311]
chi-miR-34c-5p	ENSCHIG00000019294	GLYATL3	glycine-N-acyltransferase like 3 [Source:NCBI gene;Acc:102190182]
chi-miR-34c-5p	ENSCHIG00000019761	PBX1	PBX homeobox 1 [Source:NCBI gene;Acc:102170836]
chi-miR-34c-5p	ENSCHIG00000020376	MDFI	MyoD family inhibitor [Source:NCBI gene;Acc:102173896]
chi-miR-34c-5p	ENSCHIG00000020550	COMMD9	COMM domain containing 9 [Source:NCBI gene;Acc:102183529]
chi-miR-34c-5p	ENSCHIG00000021384	TPO	thyroid peroxidase [Source:NCBI gene;Acc:102182976]
chi-miR-34c-5p	ENSCHIG00000022065	EBNA1BP2	EBNA1 binding protein 2 [Source:NCBI gene;Acc:106501982]
chi-miR-34c-5p	ENSCHIG00000022153	EIF4A1	eukaryotic translation initiation factor 4A1 [Source:NCBI gene;Acc:102190453]
chi-miR-34c-5p	ENSCHIG00000022859	FSHB	follicle stimulating hormone subunit beta [Source:NCBI gene;Acc:100861299]
chi-miR-34c-5p	ENSCHIG00000023161	CCDC90B	coiled-coil domain containing 90B [Source:NCBI gene;Acc:102169940]
chi-miR-34c-5p	ENSCHIG00000023480	NOX5	NADPH oxidase 5 [Source:NCBI gene;Acc:102172160]
chi-miR-34c-5p	ENSCHIG00000023753	GFAP	glial fibrillary acidic protein [Source:NCBI gene;Acc:102190069]
chi-miR-34c-5p	ENSCHIG00000024854	NKPD1	NTPase KAP family P-loop domain containing 1 [Source:HGNC Symbol;Acc:HGNC:24739]
chi-miR-34c-5p	ENSCHIG00000026297	NECTIN1	nectin cell adhesion molecule 1 [Source:NCBI gene;Acc:102186231]
chi-miR-378-3p	ENSCHIG00000000151	CRELD2	cysteine rich with EGF like domains 2 [Source:NCBI gene;Acc:102182020]
chi-miR-378-3p	ENSCHIG00000006052	SCN3B	sodium voltage-gated channel beta subunit 3 [Source:NCBI gene;Acc:102182811]
chi-miR-378-3p	ENSCHIG00000008094	TREM2	triggering receptor expressed on myeloid cells 2 [Source:NCBI gene;Acc:102189077]
chi-miR-378-3p	ENSCHIG00000008238		low affinity immunoglobulin gamma Fc region receptor III [Source:NCBI gene;Acc:102185698]
chi-miR-378-3p	ENSCHIG00000009047	CUX1	cut like homeobox 1 [Source:NCBI gene;Acc:102185705]
chi-miR-378-3p	ENSCHIG00000009780	CDC14C	cell division cycle 14B [Source:NCBI gene;Acc:102189036]
chi-miR-378-3p	ENSCHIG00000010719
chi-miR-378-3p	ENSCHIG00000011038	RAB20	RAB20, member RAS oncogene family [Source:NCBI gene;Acc:102183802]
chi-miR-378-3p	ENSCHIG00000011211	SF3B2	splicing factor 3b subunit 2 [Source:NCBI gene;Acc:102173920]
chi-miR-378-3p	ENSCHIG00000011251	IRX2	iroquois homeobox 2 [Source:NCBI gene;Acc:106503323]
chi-miR-378-3p	ENSCHIG00000012168	COLQ	collagen like tail subunit of asymmetric acetylcholinesterase [Source:NCBI gene;Acc:102182175]
chi-miR-378-3p	ENSCHIG00000012170	IRAK1	interleukin 1 receptor associated kinase 1 [Source:NCBI gene;Acc:102177432]
chi-miR-378-3p	ENSCHIG00000014513	URB2	URB2 ribosome biogenesis homolog [Source:NCBI gene;Acc:102184031]
chi-miR-378-3p	ENSCHIG00000014835		butyrophilin subfamily 1 member A1 [Source:NCBI gene;Acc:102173052]
chi-miR-378-3p	ENSCHIG00000015730	WRAP53	WD repeat containing antisense to TP53 [Source:NCBI gene;Acc:102169900]
chi-miR-378-3p	ENSCHIG00000016803		zinc finger ZZ-type containing 3 [Source:NCBI gene;Acc:102180986]
chi-miR-378-3p	ENSCHIG00000017462
chi-miR-378-3p	ENSCHIG00000017465		2-acylglycerol O-acyltransferase 2-like [Source:NCBI gene;Acc:102172465]
chi-miR-378-3p	ENSCHIG00000018768	WDR45B	WD repeat domain 45B [Source:NCBI gene;Acc:102184940]
chi-miR-378-3p	ENSCHIG00000020384	CRTAP	cartilage associated protein [Source:NCBI gene;Acc:102171825]
chi-miR-378-3p	ENSCHIG00000020588	CSRP1	cysteine and glycine rich protein 1 [Source:NCBI gene;Acc:102184138]
chi-miR-378-3p	ENSCHIG00000020629
chi-miR-378-3p	ENSCHIG00000020971	FAM160B2	family with sequence similarity 160 member B2 [Source:NCBI gene;Acc:102170319]
chi-miR-378-3p	ENSCHIG00000021574	PEAK1	pseudopodium enriched atypical kinase 1 [Source:NCBI gene;Acc:102188259]
chi-miR-378-3p	ENSCHIG00000023243	SBK3	SH3 domain binding kinase family member 3 [Source:HGNC Symbol;Acc:HGNC:44121]
chi-miR-378-3p	ENSCHIG00000023555	SHH	sonic hedgehog signaling molecule [Source:NCBI gene;Acc:102170201]
chi-miR-378-3p	ENSCHIG00000024854	NKPD1	NTPase KAP family P-loop domain containing 1 [Source:HGNC Symbol;Acc:HGNC:24739]
chi-miR-378-3p	ENSCHIG00000024893	CSGALNACT1	chondroitin sulfate N-acetylgalactosaminyltransferase 1 [Source:NCBI gene;Acc:102179349]
chi-miR-378-3p	ENSCHIG00000025096	SEMA7A	semaphorin 7A (John Milton Hagen blood group) [Source:NCBI gene;Acc:102170184]
chi-miR-378-3p	ENSCHIG00000025130	SQLE	squalene epoxidase [Source:NCBI gene;Acc:102187506]
chi-miR-378-3p	ENSCHIG00000025182	RGS16	regulator of G protein signaling 16 [Source:NCBI gene;Acc:102168476]
chi-miR-378-3p	ENSCHIG00000025763	SGTA	small glutamine rich tetratricopeptide repeat containing alpha [Source:NCBI gene;Acc:102182216]
chi-miR-378-3p	ENSCHIG00000026649	MMP12	matrix metallopeptidase 12 [Source:NCBI gene;Acc:102170339]
chi-miR-483	ENSCHIG00000000087	CLPTM1L	CLPTM1 like [Source:NCBI gene;Acc:102187436]
chi-miR-483	ENSCHIG00000000137	ARHGAP4	Rho GTPase activating protein 4 [Source:NCBI gene;Acc:102190311]
chi-miR-483	ENSCHIG00000000303	SDF2L1	stromal cell derived factor 2 like 1 [Source:NCBI gene;Acc:102186895]
chi-miR-483	ENSCHIG00000000319		SEC24 homolog C, COPII coat complex component [Source:NCBI gene;Acc:100861084]
chi-miR-483	ENSCHIG00000000433	SYP	synaptophysin [Source:NCBI gene;Acc:102182488]
chi-miR-483	ENSCHIG00000000488	CLIC3	chloride intracellular channel 3 [Source:NCBI gene;Acc:106502685]
chi-miR-483	ENSCHIG00000000737	ASTN2	astrotactin 2 [Source:NCBI gene;Acc:102180224]
chi-miR-483	ENSCHIG00000001906	MICALL2	MICAL like 2 [Source:NCBI gene;Acc:106503986]
chi-miR-483	ENSCHIG00000002056	BEAN1	brain expressed associated with NEDD4 1 [Source:NCBI gene;Acc:102173221]
chi-miR-483	ENSCHIG00000003089	ACKR1	atypical chemokine receptor 1 (Duffy blood group) [Source:NCBI gene;Acc:102169438]
chi-miR-483	ENSCHIG00000003321	RGS14	regulator of G protein signaling 14 [Source:NCBI gene;Acc:102186007]
chi-miR-483	ENSCHIG00000003759	PPM1G	protein phosphatase, Mg2+/Mn2+ dependent 1G [Source:NCBI gene;Acc:102177446]
chi-miR-483	ENSCHIG00000003853	HSF4	heat shock transcription factor 4 [Source:NCBI gene;Acc:102179126]
chi-miR-483	ENSCHIG00000004152	CLUH	clustered mitochondria homolog [Source:NCBI gene;Acc:102177922]
chi-miR-483	ENSCHIG00000004216	DRD2	dopamine receptor D2 [Source:NCBI gene;Acc:102177355]
chi-miR-483	ENSCHIG00000004685	TGFBI	transforming growth factor beta induced [Source:NCBI gene;Acc:102182971]
chi-miR-483	ENSCHIG00000004827		carbonyl reductase [NADPH] 1 [Source:NCBI gene;Acc:108633281]
chi-miR-483	ENSCHIG00000005128	HS3ST2	heparan sulfate-glucosamine 3-sulfotransferase 2 [Source:NCBI gene;Acc:102183286]
chi-miR-483	ENSCHIG00000005570	TNS2	tensin 2 [Source:NCBI gene;Acc:102181001]
chi-miR-483	ENSCHIG00000005911	EPC1	enhancer of polycomb homolog 1 [Source:NCBI gene;Acc:102183613]
chi-miR-483	ENSCHIG00000006171	CPNE3	copine 3 [Source:NCBI gene;Acc:102171172]
chi-miR-483	ENSCHIG00000006211	CNGA2	cyclic nucleotide gated channel subunit alpha 2 [Source:NCBI gene;Acc:102171585]
chi-miR-483	ENSCHIG00000006355	TMEM233	transmembrane protein 233 [Source:NCBI gene;Acc:102181977]
chi-miR-483	ENSCHIG00000006450		suppressor of SWI4 1 homolog [Source:NCBI gene;Acc:102186858]
chi-miR-483	ENSCHIG00000006876	OGDH	oxoglutarate dehydrogenase [Source:NCBI gene;Acc:102183291]
chi-miR-483	ENSCHIG00000006921	XRN2	5'-3' exoribonuclease 2 [Source:NCBI gene;Acc:102171526]
chi-miR-483	ENSCHIG00000007687	ARX	aristaless related homeobox [Source:NCBI gene;Acc:106503844]
chi-miR-483	ENSCHIG00000007860	FOXP4	forkhead box P4 [Source:NCBI gene;Acc:102173343]
chi-miR-483	ENSCHIG00000008250	APOA5	apolipoprotein A5 [Source:NCBI gene;Acc:102179303]
chi-miR-483	ENSCHIG00000008636	WDR18	WD repeat domain 18 [Source:NCBI gene;Acc:102174388]
chi-miR-483	ENSCHIG00000008645	NGEF	neuronal guanine nucleotide exchange factor [Source:NCBI gene;Acc:102170660]
chi-miR-483	ENSCHIG00000008697	DUSP7	dual specificity phosphatase 7 [Source:NCBI gene;Acc:102173698]
chi-miR-483	ENSCHIG00000008794	NPLOC4	NPL4 homolog, ubiquitin recognition factor [Source:NCBI gene;Acc:102182168]
chi-miR-483	ENSCHIG00000009176	PKN1	protein kinase N1 [Source:NCBI gene;Acc:102172617]
chi-miR-483	ENSCHIG00000009327	RPS6KB2	ribosomal protein S6 kinase B2 [Source:NCBI gene;Acc:102182675]
chi-miR-483	ENSCHIG00000009388	NOP9	NOP9 nucleolar protein [Source:NCBI gene;Acc:102177721]
chi-miR-483	ENSCHIG00000009413	IPO4	importin 4 [Source:NCBI gene;Acc:102178832]
chi-miR-483	ENSCHIG00000009447	SH3BP5L	SH3 binding domain protein 5 like [Source:NCBI gene;Acc:102180121]
chi-miR-483	ENSCHIG00000009485	CADM3	cell adhesion molecule 3 [Source:NCBI gene;Acc:102169922]
chi-miR-483	ENSCHIG00000009518	RBM42	RNA binding motif protein 42 [Source:NCBI gene;Acc:102179311]
chi-miR-483	ENSCHIG00000009697	RFXANK	regulatory factor X associated ankyrin containing protein [Source:NCBI gene;Acc:102189385]
chi-miR-483	ENSCHIG00000009775	EIF4G1	eukaryotic translation initiation factor 4 gamma 1 [Source:NCBI gene;Acc:102183267]
chi-miR-483	ENSCHIG00000009887	C1QTNF2	C1q and TNF related 2 [Source:NCBI gene;Acc:102182034]
chi-miR-483	ENSCHIG00000010071	PIAS3	protein inhibitor of activated STAT 3 [Source:NCBI gene;Acc:102185884]
chi-miR-483	ENSCHIG00000010111	FUT7	fucosyltransferase 7 [Source:NCBI gene;Acc:108637190]
chi-miR-483	ENSCHIG00000010245	STK16	serine/threonine kinase 16 [Source:NCBI gene;Acc:100861158]
chi-miR-483	ENSCHIG00000010259	PIP4K2C	phosphatidylinositol-5-phosphate 4-kinase type 2 gamma [Source:NCBI gene;Acc:102187654]
chi-miR-483	ENSCHIG00000010494	PROS1	protein S [Source:NCBI gene;Acc:102191271]
chi-miR-483	ENSCHIG00000010522	CLSTN3	calsyntenin 3 [Source:NCBI gene;Acc:102187844]
chi-miR-483	ENSCHIG00000010612		nicolin 1 [Source:NCBI gene;Acc:102178673]
chi-miR-483	ENSCHIG00000010633	IGSF8	immunoglobulin superfamily member 8 [Source:NCBI gene;Acc:102170649]
chi-miR-483	ENSCHIG00000010670	NTRK3	neurotrophic receptor tyrosine kinase 3 [Source:NCBI gene;Acc:102185689]
chi-miR-483	ENSCHIG00000010680	CENPI	centromere protein I [Source:NCBI gene;Acc:102177221]
chi-miR-483	ENSCHIG00000010760	ANGPTL7	angiopoietin like 7 [Source:NCBI gene;Acc:102185389]
chi-miR-483	ENSCHIG00000010780	EYA2	EYA transcriptional coactivator and phosphatase 2 [Source:NCBI gene;Acc:102170160]
chi-miR-483	ENSCHIG00000010816	FOXJ1	forkhead box J1 [Source:NCBI gene;Acc:102169625]
chi-miR-483	ENSCHIG00000011009	SCN4B	sodium voltage-gated channel beta subunit 4 [Source:NCBI gene;Acc:102182329]
chi-miR-483	ENSCHIG00000011105	APLP2	amyloid beta precursor like protein 2 [Source:NCBI gene;Acc:102173265]
chi-miR-483	ENSCHIG00000011110		beta-galactosidase-1-like protein 2 [Source:NCBI gene;Acc:102173955]
chi-miR-483	ENSCHIG00000011122	TP73	tumor protein p73 [Source:NCBI gene;Acc:102184175]
chi-miR-483	ENSCHIG00000011155	VAV1	vav guanine nucleotide exchange factor 1 [Source:NCBI gene;Acc:102177428]
chi-miR-483	ENSCHIG00000011186	CNPPD1	cyclin Pas1/PHO80 domain containing 1 [Source:NCBI gene;Acc:102179899]
chi-miR-483	ENSCHIG00000011255	PYGM	glycogen phosphorylase, muscle associated [Source:NCBI gene;Acc:102183771]
chi-miR-483	ENSCHIG00000011270	MAN2A1	mannosidase alpha class 2A member 1 [Source:NCBI gene;Acc:102182591]
chi-miR-483	ENSCHIG00000011301	NOL9	nucleolar protein 9 [Source:NCBI gene;Acc:102180335]
chi-miR-483	ENSCHIG00000011524
chi-miR-483	ENSCHIG00000011542		glycerophosphodiester phosphodiesterase domain-containing protein 4-like [Source:NCBI gene;Acc:102183767]
chi-miR-483	ENSCHIG00000011553	NUDT14	nudix hydrolase 14 [Source:NCBI gene;Acc:102189908]
chi-miR-483	ENSCHIG00000011700		PAF1 homolog, Paf1/RNA polymerase II complex component [Source:NCBI gene;Acc:102183174]
chi-miR-483	ENSCHIG00000011703	IGHMBP2	immunoglobulin mu DNA binding protein 2 [Source:NCBI gene;Acc:102188478]
chi-miR-483	ENSCHIG00000011767	EMX1	empty spiracles homeobox 1 [Source:NCBI gene;Acc:108637135]
chi-miR-483	ENSCHIG00000011769	TBR1	T-box brain transcription factor 1 [Source:NCBI gene;Acc:102191744]
chi-miR-483	ENSCHIG00000011777	KCTD2	potassium channel tetramerization domain containing 2 [Source:NCBI gene;Acc:102175161]
chi-miR-483	ENSCHIG00000011831	BARHL2	BarH like homeobox 2 [Source:NCBI gene;Acc:102179829]
chi-miR-483	ENSCHIG00000011888	PDLIM7	PDZ and LIM domain 7 [Source:NCBI gene;Acc:102186861]
chi-miR-483	ENSCHIG00000011900	UBOX5	U-box domain containing 5 [Source:NCBI gene;Acc:106501723]
chi-miR-483	ENSCHIG00000012014	TBC1D9	TBC1 domain family member 9 [Source:NCBI gene;Acc:102190720]
chi-miR-483	ENSCHIG00000012018	LACTB2	lactamase beta 2 [Source:NCBI gene;Acc:102177905]
chi-miR-483	ENSCHIG00000012022	PYROXD2	pyridine nucleotide-disulphide oxidoreductase domain 2 [Source:NCBI gene;Acc:102176933]
chi-miR-483	ENSCHIG00000012099	NDRG2	NDRG family member 2 [Source:NCBI gene;Acc:102171430]
chi-miR-483	ENSCHIG00000012236	ATP5PB	ATP synthase peripheral stalk-membrane subunit b [Source:NCBI gene;Acc:102178499]
chi-miR-483	ENSCHIG00000012390	ITGAL	integrin subunit alpha L [Source:NCBI gene;Acc:102172115]
chi-miR-483	ENSCHIG00000012414	C2orf80	chromosome 2 C2orf80 homolog [Source:NCBI gene;Acc:102189721]
chi-miR-483	ENSCHIG00000012437	SLC6A1	solute carrier family 6 member 1 [Source:NCBI gene;Acc:102188363]
chi-miR-483	ENSCHIG00000012474
chi-miR-483	ENSCHIG00000012494	MYO3B	myosin IIIB [Source:NCBI gene;Acc:102191562]
chi-miR-483	ENSCHIG00000012528	CDKN1C	cyclin dependent kinase inhibitor 1C [Source:NCBI gene;Acc:108634245]
chi-miR-483	ENSCHIG00000012603	FAM78A	family with sequence similarity 78 member A [Source:NCBI gene;Acc:102185474]
chi-miR-483	ENSCHIG00000012694		DNA dC->dU-editing enzyme APOBEC-3G [Source:NCBI gene;Acc:106502146]
chi-miR-483	ENSCHIG00000012722	STAC2	SH3 and cysteine rich domain 2 [Source:NCBI gene;Acc:102174874]
chi-miR-483	ENSCHIG00000012727	ACADS	acyl-CoA dehydrogenase short chain [Source:NCBI gene;Acc:102180069]
chi-miR-483	ENSCHIG00000012843	NR4A2	nuclear receptor subfamily 4 group A member 2 [Source:NCBI gene;Acc:102169808]
chi-miR-483	ENSCHIG00000012855	DHDDS	dehydrodolichyl diphosphate synthase subunit [Source:NCBI gene;Acc:102169144]
chi-miR-483	ENSCHIG00000013005	LRRC26	leucine rich repeat containing 26 [Source:NCBI gene;Acc:108637187]
chi-miR-483	ENSCHIG00000013121	PRXL2B	peroxiredoxin like 2B [Source:NCBI gene;Acc:102184926]
chi-miR-483	ENSCHIG00000013151	TNFAIP6	TNF alpha induced protein 6 [Source:NCBI gene;Acc:102184100]
chi-miR-483	ENSCHIG00000013189	CAMK2N1	calcium/calmodulin dependent protein kinase II inhibitor 1 [Source:NCBI gene;Acc:106503579]
chi-miR-483	ENSCHIG00000013197	PER1	period circadian regulator 1 [Source:NCBI gene;Acc:102173685]
chi-miR-483	ENSCHIG00000013228	RTP1	receptor transporter protein 1 [Source:NCBI gene;Acc:102172007]
chi-miR-483	ENSCHIG00000013327	MVB12B	multivesicular body subunit 12B [Source:NCBI gene;Acc:102187499]
chi-miR-483	ENSCHIG00000013381	SIPA1L3	signal induced proliferation associated 1 like 3 [Source:NCBI gene;Acc:102177831]
chi-miR-483	ENSCHIG00000013505	MTCH1	mitochondrial carrier 1 [Source:NCBI gene;Acc:102191091]
chi-miR-483	ENSCHIG00000013548	SPRYD3	SPRY domain containing 3 [Source:NCBI gene;Acc:102180730]
chi-miR-483	ENSCHIG00000013615	LMNB1	lamin B1 [Source:NCBI gene;Acc:102186582]
chi-miR-483	ENSCHIG00000013689	DDC	dopa decarboxylase [Source:NCBI gene;Acc:102169726]
chi-miR-483	ENSCHIG00000013775	SPATA20	spermatogenesis associated 20 [Source:NCBI gene;Acc:102181427]
chi-miR-483	ENSCHIG00000013898	PPARD	peroxisome proliferator activated receptor delta [Source:NCBI gene;Acc:102174518]
chi-miR-483	ENSCHIG00000013902	YIF1B	Yip1 interacting factor homolog B, membrane trafficking protein [Source:NCBI gene;Acc:102175979]
chi-miR-483	ENSCHIG00000013926	DYRK1B	dual specificity tyrosine phosphorylation regulated kinase 1B [Source:NCBI gene;Acc:102185300]
chi-miR-483	ENSCHIG00000013996	KLHL12	kelch like family member 12 [Source:NCBI gene;Acc:102175700]
chi-miR-483	ENSCHIG00000014045	KIAA0556	KIAA0556 ortholog [Source:NCBI gene;Acc:102177298]
chi-miR-483	ENSCHIG00000014049	PAWR	pro-apoptotic WT1 regulator [Source:NCBI gene;Acc:102186745]
chi-miR-483	ENSCHIG00000014062		NKG2D ligand 3-like [Source:NCBI gene;Acc:108636773]
chi-miR-483	ENSCHIG00000014088	CRYAB	crystallin alpha B [Source:NCBI gene;Acc:102171725]
chi-miR-483	ENSCHIG00000014132	TSPAN9	tetraspanin 9 [Source:NCBI gene;Acc:102169743]
chi-miR-483	ENSCHIG00000014133		glutathione S-transferase P-like [Source:NCBI gene;Acc:100861197]
chi-miR-483	ENSCHIG00000014137	QTRT1	queuine tRNA-ribosyltransferase catalytic subunit 1 [Source:NCBI gene;Acc:102190121]
chi-miR-483	ENSCHIG00000014185		reticulon 3 [Source:NCBI gene;Acc:102177598]
chi-miR-483	ENSCHIG00000014206	IKBKB	inhibitor of nuclear factor kappa B kinase subunit beta [Source:NCBI gene;Acc:102177406]
chi-miR-483	ENSCHIG00000014338	EPB41	erythrocyte membrane protein band 4.1 [Source:NCBI gene;Acc:102176373]
chi-miR-483	ENSCHIG00000014414	LARP1	La ribonucleoprotein 1, translational regulator [Source:NCBI gene;Acc:102176233]
chi-miR-483	ENSCHIG00000014451	TREML2	triggering receptor expressed on myeloid cells like 2 [Source:NCBI gene;Acc:102189354]
chi-miR-483	ENSCHIG00000014726	ADGRB3	adhesion G protein-coupled receptor B3 [Source:NCBI gene;Acc:102182053]
chi-miR-483	ENSCHIG00000014796	PHF2	PHD finger protein 2 [Source:NCBI gene;Acc:102191332]
chi-miR-483	ENSCHIG00000015046	FAM111B	family with sequence similarity 111 member B [Source:NCBI gene;Acc:102176630]
chi-miR-483	ENSCHIG00000015297	GLI3	GLI family zinc finger 3 [Source:NCBI gene;Acc:102178142]
chi-miR-483	ENSCHIG00000015392	FGR	FGR proto-oncogene, Src family tyrosine kinase [Source:NCBI gene;Acc:102177575]
chi-miR-483	ENSCHIG00000015418	ZNF444	zinc finger protein 444 [Source:NCBI gene;Acc:108638126]
chi-miR-483	ENSCHIG00000015503	KRT80	keratin 80 [Source:NCBI gene;Acc:102185152]
chi-miR-483	ENSCHIG00000015533	MACC1	MET transcriptional regulator MACC1 [Source:NCBI gene;Acc:102191014]
chi-miR-483	ENSCHIG00000015541	FOXI1	forkhead box I1 [Source:NCBI gene;Acc:102177838]
chi-miR-483	ENSCHIG00000015640	FLI1	Fli-1 proto-oncogene, ETS transcription factor [Source:NCBI gene;Acc:102168980]
chi-miR-483	ENSCHIG00000015740	TRIB2	tribbles pseudokinase 2 [Source:NCBI gene;Acc:102180323]
chi-miR-483	ENSCHIG00000015780	NGDN	neuroguidin [Source:NCBI gene;Acc:102171157]
chi-miR-483	ENSCHIG00000015807	FBXW11	F-box and WD repeat domain containing 11 [Source:NCBI gene;Acc:102187079]
chi-miR-483	ENSCHIG00000015853
chi-miR-483	ENSCHIG00000015855	BCAS3	BCAS3 microtubule associated cell migration factor [Source:NCBI gene;Acc:102172381]
chi-miR-483	ENSCHIG00000015928		alpha-2-macroglobulin [Source:NCBI gene;Acc:102175560]
chi-miR-483	ENSCHIG00000015940	PRMT8	protein arginine methyltransferase 8 [Source:NCBI gene;Acc:102181847]
chi-miR-483	ENSCHIG00000016014	AP5Z1	adaptor related protein complex 5 subunit zeta 1 [Source:NCBI gene;Acc:102177860]
chi-miR-483	ENSCHIG00000016131	WNT5A	Wnt family member 5A [Source:NCBI gene;Acc:102170921]
chi-miR-483	ENSCHIG00000016344	PPP2R2C	protein phosphatase 2 regulatory subunit Bgamma [Source:NCBI gene;Acc:102188298]
chi-miR-483	ENSCHIG00000016473	MAP1A	microtubule associated protein 1A [Source:NCBI gene;Acc:102181244]
chi-miR-483	ENSCHIG00000016700	HMOX1	heme oxygenase 1 [Source:NCBI gene;Acc:100860951]
chi-miR-483	ENSCHIG00000016768	TBC1D20	TBC1 domain family member 20 [Source:NCBI gene;Acc:102180948]
chi-miR-483	ENSCHIG00000016854	AMBRA1	autophagy and beclin 1 regulator 1 [Source:NCBI gene;Acc:102184456]
chi-miR-483	ENSCHIG00000017399	PIANP	PILR alpha associated neural protein [Source:NCBI gene;Acc:102171495]
chi-miR-483	ENSCHIG00000017436	MPO	myeloperoxidase [Source:NCBI gene;Acc:102185772]
chi-miR-483	ENSCHIG00000017465		2-acylglycerol O-acyltransferase 2-like [Source:NCBI gene;Acc:102172465]
chi-miR-483	ENSCHIG00000017510	ACTL6B	actin like 6B [Source:NCBI gene;Acc:102188733]
chi-miR-483	ENSCHIG00000017608	ENTPD4	ectonucleoside triphosphate diphosphohydrolase 4 [Source:NCBI gene;Acc:102177626]
chi-miR-483	ENSCHIG00000017646	CACNG7	calcium voltage-gated channel auxiliary subunit gamma 7 [Source:NCBI gene;Acc:102176258]
chi-miR-483	ENSCHIG00000017725	SLC6A15	solute carrier family 6 member 15 [Source:NCBI gene;Acc:102191018]
chi-miR-483	ENSCHIG00000017746	PDE1C	calcium/calmodulin-dependent 3',5'-cyclic nucleotide phosphodiesterase 1C [Source:NCBI gene;Acc:102180455]
chi-miR-483	ENSCHIG00000017750	ACP7	acid phosphatase 7, tartrate resistant (putative) [Source:NCBI gene;Acc:102181710]
chi-miR-483	ENSCHIG00000017831	SYT9	synaptotagmin 9 [Source:NCBI gene;Acc:102171629]
chi-miR-483	ENSCHIG00000017941	IMPDH1	inosine monophosphate dehydrogenase 1 [Source:NCBI gene;Acc:102170200]
chi-miR-483	ENSCHIG00000018000	CACNA1H	voltage-dependent T-type calcium channel subunit alpha-1H [Source:NCBI gene;Acc:102177581]
chi-miR-483	ENSCHIG00000018030	DCN	decorin [Source:NCBI gene;Acc:100860944]
chi-miR-483	ENSCHIG00000018057	SLC35B2	NFKB inhibitor epsilon [Source:NCBI gene;Acc:102181909]
chi-miR-483	ENSCHIG00000018225	PRKCE	protein kinase C epsilon [Source:NCBI gene;Acc:102169016]
chi-miR-483	ENSCHIG00000018271	TLE3	TLE family member 3, transcriptional corepressor [Source:NCBI gene;Acc:102174743]
chi-miR-483	ENSCHIG00000018422	FASN	fatty acid synthase [Source:NCBI gene;Acc:100861286]
chi-miR-483	ENSCHIG00000018453	ATP2A3	ATPase sarcoplasmic/endoplasmic reticulum Ca2+ transporting 3 [Source:NCBI gene;Acc:102180626]
chi-miR-483	ENSCHIG00000018764	CDH22	cadherin 22 [Source:NCBI gene;Acc:102169028]
chi-miR-483	ENSCHIG00000018776	ARHGAP21	Rho GTPase activating protein 21 [Source:NCBI gene;Acc:102170885]
chi-miR-483	ENSCHIG00000018875	DNAL4	dynein axonemal light chain 4 [Source:NCBI gene;Acc:102184042]
chi-miR-483	ENSCHIG00000019251	LSM11	LSM11, U7 small nuclear RNA associated [Source:NCBI gene;Acc:102179001]
chi-miR-483	ENSCHIG00000019616	LEP	leptin [Source:NCBI gene;Acc:100860794]
chi-miR-483	ENSCHIG00000019664		guanylate cyclase 1 soluble subunit beta 1 [Source:NCBI gene;Acc:102169406]
chi-miR-483	ENSCHIG00000019757	DENND6B	DENN domain containing 6B [Source:NCBI gene;Acc:106503917]
chi-miR-483	ENSCHIG00000019928	TMEM151A	transmembrane protein 151A [Source:NCBI gene;Acc:102177416]
chi-miR-483	ENSCHIG00000019950	GRAMD1A	GRAM domain containing 1A [Source:NCBI gene;Acc:102189151]
chi-miR-483	ENSCHIG00000020031	CRYL1	crystallin lambda 1 [Source:NCBI gene;Acc:102170708]
chi-miR-483	ENSCHIG00000020194	STARD3	StAR related lipid transfer domain containing 3 [Source:NCBI gene;Acc:102180963]
chi-miR-483	ENSCHIG00000020219	PDE4A	phosphodiesterase 4A [Source:NCBI gene;Acc:102188762]
chi-miR-483	ENSCHIG00000020349	MARK4	microtubule affinity regulating kinase 4 [Source:NCBI gene;Acc:102187523]
chi-miR-483	ENSCHIG00000020412	STMN4	stathmin 4 [Source:NCBI gene;Acc:102183599]
chi-miR-483	ENSCHIG00000020482	WDR62	WD repeat domain 62 [Source:NCBI gene;Acc:102175053]
chi-miR-483	ENSCHIG00000020618	GPR37	G protein-coupled receptor 37 [Source:NCBI gene;Acc:102190018]
chi-miR-483	ENSCHIG00000020629
chi-miR-483	ENSCHIG00000020698	STOML1	stomatin like 1 [Source:NCBI gene;Acc:102175528]
chi-miR-483	ENSCHIG00000021150	TSPAN33	tetraspanin 33 [Source:NCBI gene;Acc:102178977]
chi-miR-483	ENSCHIG00000021165	REXO1	RNA exonuclease 1 homolog [Source:NCBI gene;Acc:102179666]
chi-miR-483	ENSCHIG00000021443	FAM181A	family with sequence similarity 181 member A [Source:HGNC Symbol;Acc:HGNC:20491]
chi-miR-483	ENSCHIG00000021519	RRP1B	ribosomal RNA processing 1B [Source:NCBI gene;Acc:102168584]
chi-miR-483	ENSCHIG00000021644	CORO1A	coronin 1A [Source:NCBI gene;Acc:102185330]
chi-miR-483	ENSCHIG00000021735	PWWP3A	PWWP domain containing 3A, DNA repair factor [Source:NCBI gene;Acc:102191038]
chi-miR-483	ENSCHIG00000021904	DTX4	deltex E3 ubiquitin ligase 4 [Source:NCBI gene;Acc:102190715]
chi-miR-483	ENSCHIG00000021956	BARX2	BARX homeobox 2 [Source:NCBI gene;Acc:102170301]
chi-miR-483	ENSCHIG00000022144	NKD1	NKD inhibitor of WNT signaling pathway 1 [Source:NCBI gene;Acc:102186146]
chi-miR-483	ENSCHIG00000022332	TRIP13	thyroid hormone receptor interactor 13 [Source:NCBI gene;Acc:102185871]
chi-miR-483	ENSCHIG00000022411	CD22	CD22 molecule [Source:NCBI gene;Acc:102185210]
chi-miR-483	ENSCHIG00000022457	FRMPD3	FERM and PDZ domain-containing protein 3 [Source:NCBI gene;Acc:108634520]
chi-miR-483	ENSCHIG00000022512	EARS2	glutamyl-tRNA synthetase 2, mitochondrial [Source:NCBI gene;Acc:102183845]
chi-miR-483	ENSCHIG00000022539	FOXG1	forkhead box G1 [Source:HGNC Symbol;Acc:HGNC:3811]
chi-miR-483	ENSCHIG00000022711	ADM	adrenomedullin [Source:NCBI gene;Acc:102178091]
chi-miR-483	ENSCHIG00000022728	ESRRB	estrogen related receptor beta [Source:NCBI gene;Acc:102176243]
chi-miR-483	ENSCHIG00000022745	ARMC6	armadillo repeat containing 6 [Source:NCBI gene;Acc:102189023]
chi-miR-483	ENSCHIG00000022784	THRAP3	thyroid hormone receptor associated protein 3 [Source:NCBI gene;Acc:102177859]
chi-miR-483	ENSCHIG00000022820	CADPS2	calcium dependent secretion activator 2 [Source:NCBI gene;Acc:102186458]
chi-miR-483	ENSCHIG00000022944	IQSEC2	IQ motif and SEC7 domain-containing protein 2 [Source:NCBI gene;Acc:106503831]
chi-miR-483	ENSCHIG00000022995	SCAPER	S-phase cyclin A associated protein in the ER [Source:NCBI gene;Acc:102187001]
chi-miR-483	ENSCHIG00000023000		ankyrin repeat domain 66 [Source:NCBI gene;Acc:102184567]
chi-miR-483	ENSCHIG00000023053	PHF1	PHD finger protein 1 [Source:NCBI gene;Acc:102183648]
chi-miR-483	ENSCHIG00000023089	SLC38A3	solute carrier family 38 member 3 [Source:NCBI gene;Acc:102174074]
chi-miR-483	ENSCHIG00000023150	GGT7	gamma-glutamyltransferase 7 [Source:NCBI gene;Acc:102175220]
chi-miR-483	ENSCHIG00000023209	ZFP36	ZFP36 ring finger protein [Source:NCBI gene;Acc:102183627]
chi-miR-483	ENSCHIG00000023228
chi-miR-483	ENSCHIG00000023419	RABAC1	Rab acceptor 1 [Source:NCBI gene;Acc:102174152]
chi-miR-483	ENSCHIG00000023566	SLC22A6	solute carrier family 22 member 6 [Source:NCBI gene;Acc:108633287]
chi-miR-483	ENSCHIG00000023621	CRY2	cryptochrome circadian regulator 2 [Source:NCBI gene;Acc:102183085]
chi-miR-483	ENSCHIG00000023631		mitochondrial ribosomal protein S33 [Source:NCBI gene;Acc:102175363]
chi-miR-483	ENSCHIG00000023709	DTX3L	deltex E3 ubiquitin ligase 3L [Source:NCBI gene;Acc:102172763]
chi-miR-483	ENSCHIG00000023740	LBX1	ladybird homeobox 1 [Source:NCBI gene;Acc:102178695]
chi-miR-483	ENSCHIG00000023814	SYT12	synaptotagmin 12 [Source:NCBI gene;Acc:102181755]
chi-miR-483	ENSCHIG00000023906	MAGED2	MAGE family member D2 [Source:NCBI gene;Acc:100860788]
chi-miR-483	ENSCHIG00000023958	MVK	mevalonate kinase [Source:NCBI gene;Acc:102176815]
chi-miR-483	ENSCHIG00000023960	ACSM1	acyl-CoA synthetase medium chain family member 1 [Source:NCBI gene;Acc:102182274]
chi-miR-483	ENSCHIG00000024083	PNPLA2	calcium release activated channel regulator 2B [Source:NCBI gene;Acc:102179270]
chi-miR-483	ENSCHIG00000024179
chi-miR-483	ENSCHIG00000024209	SLC39A7	solute carrier family 39 member 7 [Source:NCBI gene;Acc:102182003]
chi-miR-483	ENSCHIG00000024226	FAM216B	family with sequence similarity 216 member B [Source:NCBI gene;Acc:102176617]
chi-miR-483	ENSCHIG00000024254	ATP2B1	ATPase plasma membrane Ca2+ transporting 1 [Source:NCBI gene;Acc:102174093]
chi-miR-483	ENSCHIG00000024452	PLEKHM2	pleckstrin homology and RUN domain containing M2 [Source:NCBI gene;Acc:102170806]
chi-miR-483	ENSCHIG00000024453	AURKA	aurora kinase A [Source:NCBI gene;Acc:102171259]
chi-miR-483	ENSCHIG00000024587		serine protease 16 [Source:NCBI gene;Acc:102177765]
chi-miR-483	ENSCHIG00000024657	RSAD1	radical S-adenosyl methionine domain containing 1 [Source:NCBI gene;Acc:102187982]
chi-miR-483	ENSCHIG00000024691	DLG2	discs large MAGUK scaffold protein 2 [Source:NCBI gene;Acc:102169162]
chi-miR-483	ENSCHIG00000024724		two pore segment channel 2 [Source:NCBI gene;Acc:102189285]
chi-miR-483	ENSCHIG00000024771	HBAI	hemoglobin subunit alpha-1/2 [Source:NCBI gene;Acc:102168680]
chi-miR-483	ENSCHIG00000024790	RGR	retinal G protein coupled receptor [Source:NCBI gene;Acc:102190855]
chi-miR-483	ENSCHIG00000024885
chi-miR-483	ENSCHIG00000024960	CCDC102A	coiled-coil domain containing 102A [Source:NCBI gene;Acc:102190253]
chi-miR-483	ENSCHIG00000025031		docosahexaenoic acid omega-hydroxylase CYP4F3-like [Source:NCBI gene;Acc:102181858]
chi-miR-483	ENSCHIG00000025141	SPINT1	serine peptidase inhibitor, Kunitz type 1 [Source:NCBI gene;Acc:102172450]
chi-miR-483	ENSCHIG00000025180	PSEN2	presenilin 2 [Source:NCBI gene;Acc:102190980]
chi-miR-483	ENSCHIG00000025199	HOXC11	homeobox C11 [Source:NCBI gene;Acc:102177693]
chi-miR-483	ENSCHIG00000025255	UBE2O	ubiquitin conjugating enzyme E2 O [Source:NCBI gene;Acc:102191553]
chi-miR-483	ENSCHIG00000025298	RIN1	Ras and Rab interactor 1 [Source:NCBI gene;Acc:102177964]
chi-miR-483	ENSCHIG00000025360	IGFBP2	insulin like growth factor binding protein 2 [Source:NCBI gene;Acc:102175172]
chi-miR-483	ENSCHIG00000025377	TMEM192	transmembrane protein 192 [Source:NCBI gene;Acc:102191449]
chi-miR-483	ENSCHIG00000025392	EPB41L1	erythrocyte membrane protein band 4.1 like 1 [Source:NCBI gene;Acc:102177452]
chi-miR-483	ENSCHIG00000025453	PGS1	phosphatidylglycerophosphate synthase 1 [Source:NCBI gene;Acc:102187432]
chi-miR-483	ENSCHIG00000025594	CRHR2	corticotropin releasing hormone receptor 2 [Source:NCBI gene;Acc:102186367]
chi-miR-483	ENSCHIG00000025639	SV2B	synaptic vesicle glycoprotein 2B [Source:NCBI gene;Acc:102175332]
chi-miR-483	ENSCHIG00000025657	GALT	galactose-1-phosphate uridylyltransferase [Source:NCBI gene;Acc:102172896]
chi-miR-483	ENSCHIG00000025685	OLFML3	olfactomedin like 3 [Source:NCBI gene;Acc:102191096]
chi-miR-483	ENSCHIG00000025709	RBM23	RNA binding motif protein 23 [Source:NCBI gene;Acc:102176886]
chi-miR-483	ENSCHIG00000025723		G protein-coupled receptor 132 [Source:NCBI gene;Acc:102187540]
chi-miR-483	ENSCHIG00000025766		proteoglycan 3-like [Source:NCBI gene;Acc:102180520]
chi-miR-483	ENSCHIG00000025876	MMEL1	membrane metalloendopeptidase like 1 [Source:NCBI gene;Acc:102184743]
chi-miR-483	ENSCHIG00000025898		chloride voltage-gated channel Ka [Source:NCBI gene;Acc:102185964]
chi-miR-483	ENSCHIG00000025911	S100A5	S100 calcium binding protein A5 [Source:NCBI gene;Acc:102190367]
chi-miR-483	ENSCHIG00000025970	PLPPR5	phospholipid phosphatase related 5 [Source:NCBI gene;Acc:102180096]
chi-miR-483	ENSCHIG00000025981	ADAMTSL1	ADAMTS like 1 [Source:NCBI gene;Acc:102185833]
chi-miR-483	ENSCHIG00000026053	RND1	Rho family GTPase 1 [Source:NCBI gene;Acc:102181473]
chi-miR-483	ENSCHIG00000026114	DDX6	DEAD-box helicase 6 [Source:NCBI gene;Acc:102170071]
chi-miR-483	ENSCHIG00000026134	GLYATL2	glycine-N-acyltransferase like 2 [Source:NCBI gene;Acc:102176349]
chi-miR-483	ENSCHIG00000026154	PPP1R37	protein phosphatase 1 regulatory subunit 37 [Source:NCBI gene;Acc:102186150]
chi-miR-483	ENSCHIG00000026263	FMOD	fibromodulin [Source:NCBI gene;Acc:102183621]
chi-miR-483	ENSCHIG00000026297	NECTIN1	nectin cell adhesion molecule 1 [Source:NCBI gene;Acc:102186231]
chi-miR-483	ENSCHIG00000026368	BCAR1	BCAR1 scaffold protein, Cas family member [Source:NCBI gene;Acc:102176451]
chi-miR-483	ENSCHIG00000026457	CEP128	centrosomal protein 128 [Source:NCBI gene;Acc:102174575]
chi-miR-483	ENSCHIG00000026591	KIAA2013	KIAA2013 ortholog [Source:NCBI gene;Acc:102168658]
chi-miR-483	ENSCHIG00000026650	PVRIG	PVR related immunoglobulin domain containing [Source:NCBI gene;Acc:102191201]
chi-miR-483	ENSCHIG00000026749	DCAKD	dephospho-CoA kinase domain containing [Source:NCBI gene;Acc:102187526]
chi-miR-483	ENSCHIG00000026794	EEF1B2	eukaryotic translation elongation factor 1 beta 2 [Source:NCBI gene;Acc:102182354]
chi-miR-483	ENSCHIG00000026808	PRX	periaxin [Source:NCBI gene;Acc:102187522]
chi-miR-483	ENSCHIG00000026868	ENG	endoglin [Source:NCBI gene;Acc:102169304]
chi-miR-483	ENSCHIG00000026875	CPNE6	copine 6 [Source:NCBI gene;Acc:102180500]
chi-miR-483	ENSCHIG00000027084
chi-miR-483	ENSCHIG00000027149	ZIC1	Zic family member 1 [Source:NCBI gene;Acc:102174980]
chi-miR-483	ENSCHIG00000027174	SYT1	synaptotagmin 1 [Source:NCBI gene;Acc:102183039]
chi-miR-483	ENSCHIG00000027224	NXPH3	neurexophilin 3 [Source:NCBI gene;Acc:102189900]
chi-miR-490	ENSCHIG00000007220	SLC7A8	solute carrier family 7 member 8 [Source:NCBI gene;Acc:102173746]
chi-miR-490	ENSCHIG00000008445	KALRN	kalirin [Source:NCBI gene;Acc:102173333]
chi-miR-490	ENSCHIG00000011270	MAN2A1	mannosidase alpha class 2A member 1 [Source:NCBI gene;Acc:102182591]
chi-miR-490	ENSCHIG00000012207	GALNT18	polypeptide N-acetylgalactosaminyltransferase 18 [Source:NCBI gene;Acc:102173105]
chi-miR-490	ENSCHIG00000012243	SLC2A3	solute carrier family 2 member 3 [Source:NCBI gene;Acc:100860892]
chi-miR-490	ENSCHIG00000012413	BTBD7	BTB domain containing 7 [Source:NCBI gene;Acc:102169525]
chi-miR-490	ENSCHIG00000012706	LMCD1	LIM and cysteine rich domains 1 [Source:NCBI gene;Acc:102190272]
chi-miR-490	ENSCHIG00000013048	WT1	WT1 transcription factor [Source:NCBI gene;Acc:102180242]
chi-miR-490	ENSCHIG00000013313	OTOP2	otopetrin 2 [Source:NCBI gene;Acc:102176559]
chi-miR-490	ENSCHIG00000013468	BRSK2	BR serine/threonine kinase 2 [Source:NCBI gene;Acc:102178709]
chi-miR-490	ENSCHIG00000014134	MTO1	mitochondrial tRNA translation optimization 1 [Source:NCBI gene;Acc:102185361]
chi-miR-490	ENSCHIG00000014418	TBX2	T-box transcription factor 2 [Source:NCBI gene;Acc:102190545]
chi-miR-490	ENSCHIG00000014586
chi-miR-490	ENSCHIG00000014927	TAB1	TGF-beta activated kinase 1 (MAP3K7) binding protein 1 [Source:NCBI gene;Acc:102185161]
chi-miR-490	ENSCHIG00000015077	UBFD1	ubiquitin family domain containing 1 [Source:NCBI gene;Acc:102184113]
chi-miR-490	ENSCHIG00000015418	ZNF444	zinc finger protein 444 [Source:NCBI gene;Acc:108638126]
chi-miR-490	ENSCHIG00000015503	KRT80	keratin 80 [Source:NCBI gene;Acc:102185152]
chi-miR-490	ENSCHIG00000016166
chi-miR-490	ENSCHIG00000016346	TRABD2B	TraB domain containing 2B [Source:NCBI gene;Acc:102191200]
chi-miR-490	ENSCHIG00000017031
chi-miR-490	ENSCHIG00000018729		mast cell protease 2 [Source:NCBI gene;Acc:102174387]
chi-miR-490	ENSCHIG00000018900	SHISA3	shisa family member 3 [Source:NCBI gene;Acc:102176683]
chi-miR-490	ENSCHIG00000019299	RUVBL1	RuvB like AAA ATPase 1 [Source:NCBI gene;Acc:102169344]
chi-miR-490	ENSCHIG00000019821	TEX35	testis expressed 35 [Source:NCBI gene;Acc:102184645]
chi-miR-490	ENSCHIG00000019847	GRK6	G protein-coupled receptor kinase 6 [Source:NCBI gene;Acc:102186301]
chi-miR-490	ENSCHIG00000020469	ZC3H7B	zinc finger CCCH-type containing 7B [Source:NCBI gene;Acc:102187925]
chi-miR-490	ENSCHIG00000020978	CARD11	caspase recruitment domain family member 11 [Source:NCBI gene;Acc:102190375]
chi-miR-490	ENSCHIG00000021266	TRIB1	tribbles pseudokinase 1 [Source:NCBI gene;Acc:102172644]
chi-miR-490	ENSCHIG00000021355	ASH2L	ASH2 like, histone lysine methyltransferase complex subunit [Source:NCBI gene;Acc:102186829]
chi-miR-490	ENSCHIG00000021506		DNA polymerase alpha 2, accessory subunit [Source:NCBI gene;Acc:102190491]
chi-miR-490	ENSCHIG00000021560	EIF4E2	eukaryotic translation initiation factor 4E family member 2 [Source:NCBI gene;Acc:102180441]
chi-miR-490	ENSCHIG00000022065	EBNA1BP2	EBNA1 binding protein 2 [Source:NCBI gene;Acc:106501982]
chi-miR-490	ENSCHIG00000022648		transmembrane protein 45A [Source:NCBI gene;Acc:102180889]
chi-miR-490	ENSCHIG00000022709	MCHR1	melanin concentrating hormone receptor 1 [Source:NCBI gene;Acc:102187201]
chi-miR-490	ENSCHIG00000023487	EPSTI1	epithelial stromal interaction 1 [Source:NCBI gene;Acc:102177448]
chi-miR-490	ENSCHIG00000024960	CCDC102A	coiled-coil domain containing 102A [Source:NCBI gene;Acc:102190253]
chi-miR-490	ENSCHIG00000025763	SGTA	small glutamine rich tetratricopeptide repeat containing alpha [Source:NCBI gene;Acc:102182216]
chi-miR-490	ENSCHIG00000025790	C8orf48	chromosome 27 C8orf48 homolog [Source:NCBI gene;Acc:102172324]
chi-miR-490	ENSCHIG00000026397	CERK	ceramide kinase [Source:NCBI gene;Acc:102180489]
chi-miR-490	ENSCHIG00000026835	CTTN	cortactin [Source:NCBI gene;Acc:102168332]
chi-miR-490	ENSCHIG00000027020	KIF3B	kinesin family member 3B [Source:NCBI gene;Acc:102185476]
chi-miR-490	ENSCHIG00000027045	HM13	histocompatibility minor 13 [Source:NCBI gene;Acc:102178287]
chi-miR-490	ENSCHIG00000027196	DNAJC6	DnaJ heat shock protein family (Hsp40) member C6 [Source:NCBI gene;Acc:102181462]
chi-miR-490	ENSCHIG00000027232		folliculin [Source:NCBI gene;Acc:102184091]
chi-miR-543-3p	ENSCHIG00000010603	MYH11	myosin heavy chain 11 [Source:NCBI gene;Acc:102177493]
chi-miR-874-3p	ENSCHIG00000000101	L1CAM	L1 cell adhesion molecule [Source:NCBI gene;Acc:102181196]
chi-miR-874-3p	ENSCHIG00000000135	PRF1	perforin 1 [Source:NCBI gene;Acc:102171130]
chi-miR-874-3p	ENSCHIG00000000137	ARHGAP4	Rho GTPase activating protein 4 [Source:NCBI gene;Acc:102190311]
chi-miR-874-3p	ENSCHIG00000000144	DIPK1C	divergent protein kinase domain 1C [Source:NCBI gene;Acc:106503530]
chi-miR-874-3p	ENSCHIG00000000242	SLC25A14	solute carrier family 25 member 14 [Source:NCBI gene;Acc:102177506]
chi-miR-874-3p	ENSCHIG00000000292	APCDD1	APC down-regulated 1 [Source:NCBI gene;Acc:102175529]
chi-miR-874-3p	ENSCHIG00000000336		tubulin alpha-3 chain [Source:NCBI gene;Acc:102187765]
chi-miR-874-3p	ENSCHIG00000000439	SYTL4	synaptotagmin like 4 [Source:NCBI gene;Acc:102179175]
chi-miR-874-3p	ENSCHIG00000000579	SEMA4D	semaphorin 4D [Source:NCBI gene;Acc:102188857]
chi-miR-874-3p	ENSCHIG00000000593	OGFOD3	2-oxoglutarate and iron dependent oxygenase domain containing 3 [Source:NCBI gene;Acc:102175801]
chi-miR-874-3p	ENSCHIG00000000814	SLC45A3	solute carrier family 45 member 3 [Source:NCBI gene;Acc:102182991]
chi-miR-874-3p	ENSCHIG00000001109	EFHD1	EF-hand domain family member D1 [Source:NCBI gene;Acc:102170382]
chi-miR-874-3p	ENSCHIG00000001552	RHOV	ras homolog family member V [Source:NCBI gene;Acc:102172725]
chi-miR-874-3p	ENSCHIG00000001878	TEX264	testis expressed 264, ER-phagy receptor [Source:NCBI gene;Acc:102190467]
chi-miR-874-3p	ENSCHIG00000001906	MICALL2	MICAL like 2 [Source:NCBI gene;Acc:106503986]
chi-miR-874-3p	ENSCHIG00000001918	HES7	hes family bHLH transcription factor 7 [Source:NCBI gene;Acc:106503241]
chi-miR-874-3p	ENSCHIG00000001922	TGFB3	transforming growth factor beta 3 [Source:NCBI gene;Acc:102189962]
chi-miR-874-3p	ENSCHIG00000002627	GNB2	G protein subunit beta 2 [Source:NCBI gene;Acc:102188463]
chi-miR-874-3p	ENSCHIG00000002854	BAHCC1	BAH domain and coiled-coil containing 1 [Source:NCBI gene;Acc:106504045]
chi-miR-874-3p	ENSCHIG00000002881	GRINA	glutamate ionotropic receptor NMDA type subunit associated protein 1 [Source:NCBI gene;Acc:102181056]
chi-miR-874-3p	ENSCHIG00000003115	MED16	mediator complex subunit 16 [Source:NCBI gene;Acc:102184617]
chi-miR-874-3p	ENSCHIG00000003162	SLC9A4	solute carrier family 9 member A4 [Source:NCBI gene;Acc:102189132]
chi-miR-874-3p	ENSCHIG00000003167	EIF3G	eukaryotic translation initiation factor 3 subunit G [Source:NCBI gene;Acc:102180304]
chi-miR-874-3p	ENSCHIG00000003212	PNCK	pregnancy up-regulated nonubiquitous CaM kinase [Source:NCBI gene;Acc:102182769]
chi-miR-874-3p	ENSCHIG00000003384	CHI3L1	chitinase 3 like 1 [Source:NCBI gene;Acc:100860825]
chi-miR-874-3p	ENSCHIG00000003717		WD repeat domain 11 [Source:NCBI gene;Acc:102169828]
chi-miR-874-3p	ENSCHIG00000004008	CELF5	CUGBP Elav-like family member 5 [Source:NCBI gene;Acc:102179467]
chi-miR-874-3p	ENSCHIG00000004216	DRD2	dopamine receptor D2 [Source:NCBI gene;Acc:102177355]
chi-miR-874-3p	ENSCHIG00000004602	ANAPC2	anaphase promoting complex subunit 2 [Source:NCBI gene;Acc:102181216]
chi-miR-874-3p	ENSCHIG00000004827		carbonyl reductase [NADPH] 1 [Source:NCBI gene;Acc:108633281]
chi-miR-874-3p	ENSCHIG00000005777	NUDT16L1	nudix hydrolase 16 like 1 [Source:NCBI gene;Acc:102190573]
chi-miR-874-3p	ENSCHIG00000005784		chromosome 16 C1orf53 homolog [Source:NCBI gene;Acc:102171450]
chi-miR-874-3p	ENSCHIG00000005882	PAG1	phosphoprotein membrane anchor with glycosphingolipid microdomains 1 [Source:NCBI gene;Acc:102179789]
chi-miR-874-3p	ENSCHIG00000006450		suppressor of SWI4 1 homolog [Source:NCBI gene;Acc:102186858]
chi-miR-874-3p	ENSCHIG00000006773	SUOX	sulfite oxidase [Source:NCBI gene;Acc:102174192]
chi-miR-874-3p	ENSCHIG00000006874	WDR20	WD repeat domain 20 [Source:NCBI gene;Acc:102181245]
chi-miR-874-3p	ENSCHIG00000007017	HPSE2	heparanase 2 (inactive) [Source:NCBI gene;Acc:102177683]
chi-miR-874-3p	ENSCHIG00000007135	COG2	component of oligomeric golgi complex 2 [Source:NCBI gene;Acc:102170669]
chi-miR-874-3p	ENSCHIG00000007169	CELF4	CUGBP Elav-like family member 4 [Source:NCBI gene;Acc:102183284]
chi-miR-874-3p	ENSCHIG00000007281	KLF13	Kruppel like factor 13 [Source:NCBI gene;Acc:106503361]
chi-miR-874-3p	ENSCHIG00000007511	HIC2	HIC ZBTB transcriptional repressor 2 [Source:NCBI gene;Acc:108634511]
chi-miR-874-3p	ENSCHIG00000007617	RNF121	ring finger protein 121 [Source:NCBI gene;Acc:102170995]
chi-miR-874-3p	ENSCHIG00000007709	SMG5	SMG5 nonsense mediated mRNA decay factor [Source:NCBI gene;Acc:102174524]
chi-miR-874-3p	ENSCHIG00000007758	TBC1D22A	TBC1 domain family member 22A [Source:NCBI gene;Acc:102179746]
chi-miR-874-3p	ENSCHIG00000007860	FOXP4	forkhead box P4 [Source:NCBI gene;Acc:102173343]
chi-miR-874-3p	ENSCHIG00000008007	SERINC2	serine incorporator 2 [Source:NCBI gene;Acc:102169921]
chi-miR-874-3p	ENSCHIG00000008050		cathepsin G [Source:NCBI gene;Acc:102174648]
chi-miR-874-3p	ENSCHIG00000008250	APOA5	apolipoprotein A5 [Source:NCBI gene;Acc:102179303]
chi-miR-874-3p	ENSCHIG00000008416	DES	desmin [Source:NCBI gene;Acc:102180712]
chi-miR-874-3p	ENSCHIG00000008629	SPSB4	splA/ryanodine receptor domain and SOCS box containing 4 [Source:NCBI gene;Acc:102188901]
chi-miR-874-3p	ENSCHIG00000008636	WDR18	WD repeat domain 18 [Source:NCBI gene;Acc:102174388]
chi-miR-874-3p	ENSCHIG00000008645	NGEF	neuronal guanine nucleotide exchange factor [Source:NCBI gene;Acc:102170660]
chi-miR-874-3p	ENSCHIG00000008697	DUSP7	dual specificity phosphatase 7 [Source:NCBI gene;Acc:102173698]
chi-miR-874-3p	ENSCHIG00000008758	LPCAT1	lysophosphatidylcholine acyltransferase 1 [Source:NCBI gene;Acc:102186907]
chi-miR-874-3p	ENSCHIG00000008791	TMX4	thioredoxin related transmembrane protein 4 [Source:NCBI gene;Acc:102180234]
chi-miR-874-3p	ENSCHIG00000008807	B3GNTL1	UDP-GlcNAc:betaGal beta-1,3-N-acetylglucosaminyltransferase like 1 [Source:NCBI gene;Acc:102174157]
chi-miR-874-3p	ENSCHIG00000008888	GRIK4	glutamate ionotropic receptor kainate type subunit 4 [Source:NCBI gene;Acc:102187065]
chi-miR-874-3p	ENSCHIG00000008990	GATA1	GATA binding protein 1 [Source:NCBI gene;Acc:102174102]
chi-miR-874-3p	ENSCHIG00000008997	TEX46	testis expressed 46 [Source:NCBI gene;Acc:106503210]
chi-miR-874-3p	ENSCHIG00000009002	NCBP3	nuclear cap binding subunit 3 [Source:NCBI gene;Acc:102180078]
chi-miR-874-3p	ENSCHIG00000009057		short palate, lung and nasal epithelium carcinoma-associated protein 2B [Source:NCBI gene;Acc:102171351]
chi-miR-874-3p	ENSCHIG00000009083	GRK1	G protein-coupled receptor kinase 1 [Source:NCBI gene;Acc:102176894]
chi-miR-874-3p	ENSCHIG00000009277	EXOC3L2	exocyst complex component 3 like 2 [Source:NCBI gene;Acc:102187257]
chi-miR-874-3p	ENSCHIG00000009280
chi-miR-874-3p	ENSCHIG00000009327	RPS6KB2	ribosomal protein S6 kinase B2 [Source:NCBI gene;Acc:102182675]
chi-miR-874-3p	ENSCHIG00000009370	ATP4B	ATPase H+/K+ transporting subunit beta [Source:NCBI gene;Acc:102185581]
chi-miR-874-3p	ENSCHIG00000009385	EVI5L	ecotropic viral integration site 5 like [Source:NCBI gene;Acc:102172619]
chi-miR-874-3p	ENSCHIG00000009388	NOP9	NOP9 nucleolar protein [Source:NCBI gene;Acc:102177721]
chi-miR-874-3p	ENSCHIG00000009411	MAT1A	methionine adenosyltransferase 1A [Source:NCBI gene;Acc:102176585]
chi-miR-874-3p	ENSCHIG00000009412	AQP5	aquaporin 5 [Source:NCBI gene;Acc:102189554]
chi-miR-874-3p	ENSCHIG00000009485	CADM3	cell adhesion molecule 3 [Source:NCBI gene;Acc:102169922]
chi-miR-874-3p	ENSCHIG00000009704	CRYBB3	crystallin beta B3 [Source:NCBI gene;Acc:102182062]
chi-miR-874-3p	ENSCHIG00000009775	EIF4G1	eukaryotic translation initiation factor 4 gamma 1 [Source:NCBI gene;Acc:102183267]
chi-miR-874-3p	ENSCHIG00000009860	CAPN5	calpain 5 [Source:NCBI gene;Acc:102177454]
chi-miR-874-3p	ENSCHIG00000009899	TTYH3	tweety family member 3 [Source:NCBI gene;Acc:102169153]
chi-miR-874-3p	ENSCHIG00000009930
chi-miR-874-3p	ENSCHIG00000009952	RASSF7	Ras association domain family member 7 [Source:NCBI gene;Acc:102185814]
chi-miR-874-3p	ENSCHIG00000010014	SEC61A1	SEC61 translocon alpha 1 subunit [Source:NCBI gene;Acc:102175814]
chi-miR-874-3p	ENSCHIG00000010071	PIAS3	protein inhibitor of activated STAT 3 [Source:NCBI gene;Acc:102185884]
chi-miR-874-3p	ENSCHIG00000010093	COX10	protoheme IX farnesyltransferase, mitochondrial [Source:NCBI gene;Acc:102176914]
chi-miR-874-3p	ENSCHIG00000010101		myocardial zonula adherens protein [Source:NCBI gene;Acc:102182133]
chi-miR-874-3p	ENSCHIG00000010165
chi-miR-874-3p	ENSCHIG00000010172	FOXI2	forkhead box I2 [Source:NCBI gene;Acc:108634016]
chi-miR-874-3p	ENSCHIG00000010276	GMEB2	glucocorticoid modulatory element binding protein 2 [Source:NCBI gene;Acc:102169885]
chi-miR-874-3p	ENSCHIG00000010325	ASB2	ankyrin repeat and SOCS box containing 2 [Source:NCBI gene;Acc:102184287]
chi-miR-874-3p	ENSCHIG00000010467	GPRC5A	G protein-coupled receptor class C group 5 member A [Source:NCBI gene;Acc:102174546]
chi-miR-874-3p	ENSCHIG00000010573		myotubularin-related protein 5 [Source:NCBI gene;Acc:102188668]
chi-miR-874-3p	ENSCHIG00000010612		nicolin 1 [Source:NCBI gene;Acc:102178673]
chi-miR-874-3p	ENSCHIG00000010669	KLC4	kinesin light chain 4 [Source:NCBI gene;Acc:102173138]
chi-miR-874-3p	ENSCHIG00000010670	NTRK3	neurotrophic receptor tyrosine kinase 3 [Source:NCBI gene;Acc:102185689]
chi-miR-874-3p	ENSCHIG00000010692	USH1G	USH1 protein network component sans [Source:NCBI gene;Acc:102176119]
chi-miR-874-3p	ENSCHIG00000010703	NEO1	neogenin 1 [Source:NCBI gene;Acc:102175214]
chi-miR-874-3p	ENSCHIG00000010709	DLX3	distal-less homeobox 3 [Source:NCBI gene;Acc:102189068]
chi-miR-874-3p	ENSCHIG00000010930	ELF3	E74 like ETS transcription factor 3 [Source:NCBI gene;Acc:102170871]
chi-miR-874-3p	ENSCHIG00000010935	TALDO1	transaldolase [Source:NCBI gene;Acc:102184409]
chi-miR-874-3p	ENSCHIG00000010956	HMX3	H6 family homeobox 3 [Source:NCBI gene;Acc:108634042]
chi-miR-874-3p	ENSCHIG00000011122	TP73	tumor protein p73 [Source:NCBI gene;Acc:102184175]
chi-miR-874-3p	ENSCHIG00000011125	NKX3-2	NK3 homeobox 2 [Source:NCBI gene;Acc:108636285]
chi-miR-874-3p	ENSCHIG00000011186	CNPPD1	cyclin Pas1/PHO80 domain containing 1 [Source:NCBI gene;Acc:102179899]
chi-miR-874-3p	ENSCHIG00000011199	KCNQ2	potassium voltage-gated channel subfamily Q member 2 [Source:NCBI gene;Acc:102170710]
chi-miR-874-3p	ENSCHIG00000011247	GBGT1	globoside alpha-1,3-N-acetylgalactosaminyltransferase 1 (FORS blood group) [Source:NCBI gene;Acc:102180325]
chi-miR-874-3p	ENSCHIG00000011323	PKDCC	protein kinase domain containing, cytoplasmic [Source:NCBI gene;Acc:102177986]
chi-miR-874-3p	ENSCHIG00000011358	STX1A	syntaxin 1A [Source:NCBI gene;Acc:102171480]
chi-miR-874-3p	ENSCHIG00000011375	CHRD	chordin [Source:NCBI gene;Acc:102181631]
chi-miR-874-3p	ENSCHIG00000011591	ZFYVE1	zinc finger FYVE-type containing 1 [Source:NCBI gene;Acc:102181505]
chi-miR-874-3p	ENSCHIG00000011601	WDTC1	WD and tetratricopeptide repeats 1 [Source:NCBI gene;Acc:102186728]
chi-miR-874-3p	ENSCHIG00000011670	SSRP1	structure specific recognition protein 1 [Source:NCBI gene;Acc:102179967]
chi-miR-874-3p	ENSCHIG00000011757		ring finger protein 43 [Source:NCBI gene;Acc:102187799]
chi-miR-874-3p	ENSCHIG00000011768	SPOCK2	SPARC (osteonectin), cwcv and kazal like domains proteoglycan 2 [Source:NCBI gene;Acc:102184593]
chi-miR-874-3p	ENSCHIG00000011900	UBOX5	U-box domain containing 5 [Source:NCBI gene;Acc:106501723]
chi-miR-874-3p	ENSCHIG00000011953	MLH1	mutL homolog 1 [Source:NCBI gene;Acc:102181726]
chi-miR-874-3p	ENSCHIG00000011967	GALNT14	polypeptide N-acetylgalactosaminyltransferase 14 [Source:NCBI gene;Acc:102177250]
chi-miR-874-3p	ENSCHIG00000012022	PYROXD2	pyridine nucleotide-disulphide oxidoreductase domain 2 [Source:NCBI gene;Acc:102176933]
chi-miR-874-3p	ENSCHIG00000012065	SRF	serum response factor [Source:NCBI gene;Acc:102173700]
chi-miR-874-3p	ENSCHIG00000012068	GNA11	G protein subunit alpha 11 [Source:NCBI gene;Acc:102177328]
chi-miR-874-3p	ENSCHIG00000012072	POLR2C	RNA polymerase II subunit C [Source:NCBI gene;Acc:102170812]
chi-miR-874-3p	ENSCHIG00000012111	LDB1	LIM domain binding 1 [Source:NCBI gene;Acc:102188280]
chi-miR-874-3p	ENSCHIG00000012154		plexin A1 [Source:NCBI gene;Acc:108633364]
chi-miR-874-3p	ENSCHIG00000012216	CEP131	centrosomal protein 131 [Source:NCBI gene;Acc:102172573]
chi-miR-874-3p	ENSCHIG00000012233	CALY	calcyon neuron specific vesicular protein [Source:NCBI gene;Acc:102184400]
chi-miR-874-3p	ENSCHIG00000012234	PLXNB3	plexin B3 [Source:NCBI gene;Acc:102191685]
chi-miR-874-3p	ENSCHIG00000012286	CABP1	calcium binding protein 1 [Source:NCBI gene;Acc:102179505]
chi-miR-874-3p	ENSCHIG00000012356	USP5	ubiquitin specific peptidase 5 [Source:NCBI gene;Acc:102191593]
chi-miR-874-3p	ENSCHIG00000012494	MYO3B	myosin IIIB [Source:NCBI gene;Acc:102191562]
chi-miR-874-3p	ENSCHIG00000012585	DUSP9	dual specificity phosphatase 9 [Source:NCBI gene;Acc:102168334]
chi-miR-874-3p	ENSCHIG00000012603	FAM78A	family with sequence similarity 78 member A [Source:NCBI gene;Acc:102185474]
chi-miR-874-3p	ENSCHIG00000012727	ACADS	acyl-CoA dehydrogenase short chain [Source:NCBI gene;Acc:102180069]
chi-miR-874-3p	ENSCHIG00000012761	FBXO31	F-box protein 31 [Source:NCBI gene;Acc:102190630]
chi-miR-874-3p	ENSCHIG00000012827	TFR2	transferrin receptor 2 [Source:NCBI gene;Acc:102189002]
chi-miR-874-3p	ENSCHIG00000012969	ZNF653	zinc finger protein 653 [Source:NCBI gene;Acc:102168997]
chi-miR-874-3p	ENSCHIG00000012981	TPPP	tubulin polymerization promoting protein [Source:NCBI gene;Acc:102185041]
chi-miR-874-3p	ENSCHIG00000013005	LRRC26	leucine rich repeat containing 26 [Source:NCBI gene;Acc:108637187]
chi-miR-874-3p	ENSCHIG00000013006	RNF20	ring finger protein 20 [Source:NCBI gene;Acc:102176688]
chi-miR-874-3p	ENSCHIG00000013048	WT1	WT1 transcription factor [Source:NCBI gene;Acc:102180242]
chi-miR-874-3p	ENSCHIG00000013085	CLRN3	clarin 3 [Source:NCBI gene;Acc:102183036]
chi-miR-874-3p	ENSCHIG00000013114	FCN1	ficolin 1 [Source:NCBI gene;Acc:102179958]
chi-miR-874-3p	ENSCHIG00000013121	PRXL2B	peroxiredoxin like 2B [Source:NCBI gene;Acc:102184926]
chi-miR-874-3p	ENSCHIG00000013302		SUMO specific peptidase 3 [Source:NCBI gene;Acc:102189341]
chi-miR-874-3p	ENSCHIG00000013316	ACTB	actin beta [Source:NCBI gene;Acc:102179831]
chi-miR-874-3p	ENSCHIG00000013327	MVB12B	multivesicular body subunit 12B [Source:NCBI gene;Acc:102187499]
chi-miR-874-3p	ENSCHIG00000013381	SIPA1L3	signal induced proliferation associated 1 like 3 [Source:NCBI gene;Acc:102177831]
chi-miR-874-3p	ENSCHIG00000013505	MTCH1	mitochondrial carrier 1 [Source:NCBI gene;Acc:102191091]
chi-miR-874-3p	ENSCHIG00000013543	LARP4B	La ribonucleoprotein 4B [Source:NCBI gene;Acc:102168741]
chi-miR-874-3p	ENSCHIG00000013553	INAVA	innate immunity activator [Source:NCBI gene;Acc:102173112]
chi-miR-874-3p	ENSCHIG00000013596	SLC6A12	sodium- and chloride-dependent betaine transporter [Source:NCBI gene;Acc:102172245]
chi-miR-874-3p	ENSCHIG00000013629	FGF6	fibroblast growth factor 6 [Source:NCBI gene;Acc:102180381]
chi-miR-874-3p	ENSCHIG00000013681	RNASEH2C	ribonuclease H2 subunit C [Source:NCBI gene;Acc:102170032]
chi-miR-874-3p	ENSCHIG00000013709	SDF4	stromal cell derived factor 4 [Source:NCBI gene;Acc:100860787]
chi-miR-874-3p	ENSCHIG00000013720		interleukin 17 receptor E like [Source:NCBI gene;Acc:102182289]
chi-miR-874-3p	ENSCHIG00000013747	LYPD5	LY6/PLAUR domain containing 5 [Source:NCBI gene;Acc:102188342]
chi-miR-874-3p	ENSCHIG00000013775	SPATA20	spermatogenesis associated 20 [Source:NCBI gene;Acc:102181427]
chi-miR-874-3p	ENSCHIG00000013851	SLC25A29	solute carrier family 25 member 29 [Source:NCBI gene;Acc:102179329]
chi-miR-874-3p	ENSCHIG00000013915	ZNF395	zinc finger protein 395 [Source:NCBI gene;Acc:102178726]
chi-miR-874-3p	ENSCHIG00000013991	C16orf89	chromosome 25 C16orf89 homolog [Source:NCBI gene;Acc:102169448]
chi-miR-874-3p	ENSCHIG00000014027	RBFOX2	RNA binding fox-1 homolog 2 [Source:NCBI gene;Acc:102171037]
chi-miR-874-3p	ENSCHIG00000014081		lymphocyte specific protein 1 [Source:NCBI gene;Acc:102177038]
chi-miR-874-3p	ENSCHIG00000014094	MSX1	msh homeobox 1 [Source:NCBI gene;Acc:102190677]
chi-miR-874-3p	ENSCHIG00000014119	SHISA8	shisa family member 8 [Source:NCBI gene;Acc:106502156]
chi-miR-874-3p	ENSCHIG00000014153	PCNX3	pecanex 3 [Source:NCBI gene;Acc:102173535]
chi-miR-874-3p	ENSCHIG00000014158	RFWD3	ring finger and WD repeat domain 3 [Source:NCBI gene;Acc:102171731]
chi-miR-874-3p	ENSCHIG00000014176	LIF	LIF interleukin 6 family cytokine [Source:NCBI gene;Acc:102188524]
chi-miR-874-3p	ENSCHIG00000014226	ZPR1	ZPR1 zinc finger [Source:NCBI gene;Acc:102183434]
chi-miR-874-3p	ENSCHIG00000014232	QSOX2	LIM/homeobox protein Lhx3 [Source:NCBI gene;Acc:102189594]
chi-miR-874-3p	ENSCHIG00000014253		chromosome 3 C1orf226 homolog [Source:NCBI gene;Acc:102181452]
chi-miR-874-3p	ENSCHIG00000014333	RGMA	repulsive guidance molecule BMP co-receptor a [Source:NCBI gene;Acc:102183457]
chi-miR-874-3p	ENSCHIG00000014409	TUBGCP2	tubulin gamma complex associated protein 2 [Source:NCBI gene;Acc:102183567]
chi-miR-874-3p	ENSCHIG00000014495	BRD1	bromodomain containing 1 [Source:NCBI gene;Acc:102181197]
chi-miR-874-3p	ENSCHIG00000014504	HUNK	hormonally up-regulated Neu-associated kinase [Source:NCBI gene;Acc:102169624]
chi-miR-874-3p	ENSCHIG00000014557	BHLHE40	basic helix-loop-helix family member e40 [Source:NCBI gene;Acc:102188542]
chi-miR-874-3p	ENSCHIG00000014586
chi-miR-874-3p	ENSCHIG00000014632	WNT7B	Wnt family member 7B [Source:NCBI gene;Acc:102176768]
chi-miR-874-3p	ENSCHIG00000014684	TFEB	transcription factor EB [Source:NCBI gene;Acc:102174171]
chi-miR-874-3p	ENSCHIG00000014768	UBE3C	ubiquitin protein ligase E3C [Source:NCBI gene;Acc:102170756]
chi-miR-874-3p	ENSCHIG00000014779	GATA2	GATA binding protein 2 [Source:NCBI gene;Acc:106504031]
chi-miR-874-3p	ENSCHIG00000014824	FZR1	fizzy and cell division cycle 20 related 1 [Source:NCBI gene;Acc:102178264]
chi-miR-874-3p	ENSCHIG00000014843	ASCC2	activating signal cointegrator 1 complex subunit 2 [Source:NCBI gene;Acc:102191359]
chi-miR-874-3p	ENSCHIG00000014937	ZNF235	zinc finger protein 235 [Source:NCBI gene;Acc:102168289]
chi-miR-874-3p	ENSCHIG00000014988	HHIPL2	HHIP like 2 [Source:NCBI gene;Acc:102180064]
chi-miR-874-3p	ENSCHIG00000014990	RRN3	RRN3 homolog, RNA polymerase I transcription factor [Source:NCBI gene;Acc:102172958]
chi-miR-874-3p	ENSCHIG00000015020
chi-miR-874-3p	ENSCHIG00000015069	ZBTB49	zinc finger and BTB domain containing 49 [Source:NCBI gene;Acc:102191226]
chi-miR-874-3p	ENSCHIG00000015091	GPR153	G protein-coupled receptor 153 [Source:NCBI gene;Acc:102181141]
chi-miR-874-3p	ENSCHIG00000015115	KIF5A	kinesin family member 5A [Source:NCBI gene;Acc:102174633]
chi-miR-874-3p	ENSCHIG00000015222	SAXO1	stabilizer of axonemal microtubules 1 [Source:NCBI gene;Acc:102170785]
chi-miR-874-3p	ENSCHIG00000015224	ESRRA	estrogen related receptor alpha [Source:NCBI gene;Acc:102182570]
chi-miR-874-3p	ENSCHIG00000015269	DBH	dopamine beta-hydroxylase [Source:NCBI gene;Acc:102176244]
chi-miR-874-3p	ENSCHIG00000015288	LETM2	leucine zipper and EF-hand containing transmembrane protein 2 [Source:NCBI gene;Acc:102189186]
chi-miR-874-3p	ENSCHIG00000015319	PKDREJ	polycystin family receptor for egg jelly [Source:HGNC Symbol;Acc:HGNC:9015]
chi-miR-874-3p	ENSCHIG00000015325	SGF29	SAGA complex associated factor 29 [Source:NCBI gene;Acc:102188556]
chi-miR-874-3p	ENSCHIG00000015341	DRG2	developmentally regulated GTP binding protein 2 [Source:NCBI gene;Acc:102182442]
chi-miR-874-3p	ENSCHIG00000015355		myeloid cell surface antigen CD33 [Source:NCBI gene;Acc:102174471]
chi-miR-874-3p	ENSCHIG00000015410	PPP6R2	protein phosphatase 6 regulatory subunit 2 [Source:NCBI gene;Acc:102188397]
chi-miR-874-3p	ENSCHIG00000015476	PLOD3	procollagen-lysine,2-oxoglutarate 5-dioxygenase 3 [Source:NCBI gene;Acc:100861039]
chi-miR-874-3p	ENSCHIG00000015518	GABARAPL2	GABA type A receptor associated protein like 2 [Source:NCBI gene;Acc:100861246]
chi-miR-874-3p	ENSCHIG00000015537	CD82	CD82 molecule [Source:NCBI gene;Acc:102188610]
chi-miR-874-3p	ENSCHIG00000015551	SYT8	synaptotagmin 8 [Source:NCBI gene;Acc:108634240]
chi-miR-874-3p	ENSCHIG00000015632	AARS1	alanyl-tRNA synthetase 1 [Source:NCBI gene;Acc:102170720]
chi-miR-874-3p	ENSCHIG00000015633	GADL1	glutamate decarboxylase like 1 [Source:NCBI gene;Acc:102176564]
chi-miR-874-3p	ENSCHIG00000015644	DEAF1	DEAF1 transcription factor [Source:NCBI gene;Acc:102184977]
chi-miR-874-3p	ENSCHIG00000015649	RNH1	ribonuclease/angiogenin inhibitor 1 [Source:NCBI gene;Acc:102187199]
chi-miR-874-3p	ENSCHIG00000015706	SLC5A10	solute carrier family 5 member 10 [Source:NCBI gene;Acc:102191172]
chi-miR-874-3p	ENSCHIG00000015720	MAPK8IP1	mitogen-activated protein kinase 8 interacting protein 1 [Source:NCBI gene;Acc:102180333]
chi-miR-874-3p	ENSCHIG00000015740	TRIB2	tribbles pseudokinase 2 [Source:NCBI gene;Acc:102180323]
chi-miR-874-3p	ENSCHIG00000015816	ZNF217	zinc finger protein 217 [Source:HGNC Symbol;Acc:HGNC:13009]
chi-miR-874-3p	ENSCHIG00000015893	PLEKHM1	pleckstrin homology and RUN domain containing M1 [Source:NCBI gene;Acc:102168577]
chi-miR-874-3p	ENSCHIG00000015935	FAM167A	family with sequence similarity 167 member A [Source:NCBI gene;Acc:102174391]
chi-miR-874-3p	ENSCHIG00000015969	RASD2	RASD family member 2 [Source:NCBI gene;Acc:102170033]
chi-miR-874-3p	ENSCHIG00000016005	ATP8B3	ATPase phospholipid transporting 8B3 [Source:NCBI gene;Acc:102169281]
chi-miR-874-3p	ENSCHIG00000016014	AP5Z1	adaptor related protein complex 5 subunit zeta 1 [Source:NCBI gene;Acc:102177860]
chi-miR-874-3p	ENSCHIG00000016042	EPS8L2	EPS8 like 2 [Source:NCBI gene;Acc:106503770]
chi-miR-874-3p	ENSCHIG00000016056	PKM	pyruvate kinase M1/2 [Source:NCBI gene;Acc:102178731]
chi-miR-874-3p	ENSCHIG00000016100	PXDN	peroxidasin [Source:NCBI gene;Acc:102182697]
chi-miR-874-3p	ENSCHIG00000016127
chi-miR-874-3p	ENSCHIG00000016144	USP54	ubiquitin specific peptidase 54 [Source:NCBI gene;Acc:102184785]
chi-miR-874-3p	ENSCHIG00000016225	KIAA0930	KIAA0930 ortholog [Source:NCBI gene;Acc:102175102]
chi-miR-874-3p	ENSCHIG00000016374	GFRA2	GDNF family receptor alpha 2 [Source:NCBI gene;Acc:102178626]
chi-miR-874-3p	ENSCHIG00000016499	CCNQ	cyclin Q [Source:NCBI gene;Acc:102168614]
chi-miR-874-3p	ENSCHIG00000016544	PPT2	palmitoyl-protein thioesterase 2 [Source:NCBI gene;Acc:102173897]
chi-miR-874-3p	ENSCHIG00000016584	MCAT	malonyl-CoA-acyl carrier protein transacylase [Source:NCBI gene;Acc:102191221]
chi-miR-874-3p	ENSCHIG00000016614
chi-miR-874-3p	ENSCHIG00000016621	GADD45G	growth arrest and DNA damage inducible gamma [Source:NCBI gene;Acc:102188317]
chi-miR-874-3p	ENSCHIG00000016700	HMOX1	heme oxygenase 1 [Source:NCBI gene;Acc:100860951]
chi-miR-874-3p	ENSCHIG00000016729	AGPAT4	1-acylglycerol-3-phosphate O-acyltransferase 4 [Source:NCBI gene;Acc:102185364]
chi-miR-874-3p	ENSCHIG00000016748	SBSN	suprabasin [Source:NCBI gene;Acc:102181806]
chi-miR-874-3p	ENSCHIG00000016761	PCSK6	proprotein convertase subtilisin/kexin type 6 [Source:NCBI gene;Acc:102184666]
chi-miR-874-3p	ENSCHIG00000016776	DCAF11	DDB1 and CUL4 associated factor 11 [Source:NCBI gene;Acc:102168635]
chi-miR-874-3p	ENSCHIG00000016820	NAP1L4	nucleosome assembly protein 1 like 4 [Source:NCBI gene;Acc:102173166]
chi-miR-874-3p	ENSCHIG00000016952	NOTCH3	notch receptor 3 [Source:NCBI gene;Acc:102189202]
chi-miR-874-3p	ENSCHIG00000016976	FGF8	fibroblast growth factor 8 [Source:NCBI gene;Acc:102179261]
chi-miR-874-3p	ENSCHIG00000016977	ANKS3	ankyrin repeat and sterile alpha motif domain containing 3 [Source:NCBI gene;Acc:102190842]
chi-miR-874-3p	ENSCHIG00000017003	GRAMD1C	GRAM domain containing 1C [Source:NCBI gene;Acc:102186521]
chi-miR-874-3p	ENSCHIG00000017050	MLC1	modulator of VRAC current 1 [Source:NCBI gene;Acc:102182859]
chi-miR-874-3p	ENSCHIG00000017099	MDGA1	MAM domain containing glycosylphosphatidylinositol anchor 1 [Source:NCBI gene;Acc:102168872]
chi-miR-874-3p	ENSCHIG00000017171	PHB2	prohibitin 2 [Source:NCBI gene;Acc:102187033]
chi-miR-874-3p	ENSCHIG00000017186	ARID3A	AT-rich interaction domain 3A [Source:NCBI gene;Acc:102174114]
chi-miR-874-3p	ENSCHIG00000017253	B4GALT5	beta-1,4-galactosyltransferase 5 [Source:NCBI gene;Acc:102172079]
chi-miR-874-3p	ENSCHIG00000017277		interferon alpha-inducible protein 27-like protein 2 [Source:NCBI gene;Acc:102170640]
chi-miR-874-3p	ENSCHIG00000017305	RAB22A	RAB22A, member RAS oncogene family [Source:NCBI gene;Acc:102176540]
chi-miR-874-3p	ENSCHIG00000017382	GPR137	G protein-coupled receptor 137 [Source:NCBI gene;Acc:102181368]
chi-miR-874-3p	ENSCHIG00000017391	SERPINA5	serpin family A member 5 [Source:NCBI gene;Acc:102173891]
chi-miR-874-3p	ENSCHIG00000017412	SEMA4C	semaphorin 4C [Source:NCBI gene;Acc:102175861]
chi-miR-874-3p	ENSCHIG00000017462
chi-miR-874-3p	ENSCHIG00000017465		2-acylglycerol O-acyltransferase 2-like [Source:NCBI gene;Acc:102172465]
chi-miR-874-3p	ENSCHIG00000017485		GTPase IMAP family member 1 [Source:NCBI gene;Acc:102178162]
chi-miR-874-3p	ENSCHIG00000017645	CNTN2	contactin 2 [Source:NCBI gene;Acc:102181324]
chi-miR-874-3p	ENSCHIG00000017694	KIF21B	kinesin family member 21B [Source:NCBI gene;Acc:102174234]
chi-miR-874-3p	ENSCHIG00000017766		probable cystatin-15 [Source:NCBI gene;Acc:102173480]
chi-miR-874-3p	ENSCHIG00000017782	SDCCAG8	serologically defined colon cancer antigen 8 [Source:NCBI gene;Acc:102173768]
chi-miR-874-3p	ENSCHIG00000017846
chi-miR-874-3p	ENSCHIG00000017851	IRX1	iroquois homeobox 1 [Source:NCBI gene;Acc:102181239]
chi-miR-874-3p	ENSCHIG00000017905		nodal modulator 1 [Source:NCBI gene;Acc:102178324]
chi-miR-874-3p	ENSCHIG00000017935	FAM163B	family with sequence similarity 163 member B [Source:NCBI gene;Acc:102175966]
chi-miR-874-3p	ENSCHIG00000017971	ARID3B	AT-rich interaction domain 3B [Source:NCBI gene;Acc:102172206]
chi-miR-874-3p	ENSCHIG00000017977	FBLN1	fibulin 1 [Source:NCBI gene;Acc:102177315]
chi-miR-874-3p	ENSCHIG00000018000	CACNA1H	voltage-dependent T-type calcium channel subunit alpha-1H [Source:NCBI gene;Acc:102177581]
chi-miR-874-3p	ENSCHIG00000018037		DnaJ heat shock protein family (Hsp40) member B6 [Source:NCBI gene;Acc:102168694]
chi-miR-874-3p	ENSCHIG00000018057	SLC35B2	NFKB inhibitor epsilon [Source:NCBI gene;Acc:102181909]
chi-miR-874-3p	ENSCHIG00000018079		cathepsin G-like [Source:NCBI gene;Acc:102175113]
chi-miR-874-3p	ENSCHIG00000018133	PROM2	prominin 2 [Source:NCBI gene;Acc:102174576]
chi-miR-874-3p	ENSCHIG00000018151	PTBP1	polypyrimidine tract binding protein 1 [Source:NCBI gene;Acc:102183592]
chi-miR-874-3p	ENSCHIG00000018165	BACE1	beta-secretase 1 [Source:NCBI gene;Acc:102180953]
chi-miR-874-3p	ENSCHIG00000018221	DPP7	dipeptidyl peptidase 7 [Source:NCBI gene;Acc:102182320]
chi-miR-874-3p	ENSCHIG00000018290	SPIDR	scaffold protein involved in DNA repair [Source:NCBI gene;Acc:102174858]
chi-miR-874-3p	ENSCHIG00000018437	HDAC4	histone deacetylase 4 [Source:NCBI gene;Acc:102187736]
chi-miR-874-3p	ENSCHIG00000018462		surfactant protein D [Source:NCBI gene;Acc:102174906]
chi-miR-874-3p	ENSCHIG00000018607	PADI1	peptidyl arginine deiminase 1 [Source:NCBI gene;Acc:102178678]
chi-miR-874-3p	ENSCHIG00000018622	CCDC124	coiled-coil domain containing 124 [Source:NCBI gene;Acc:102172530]
chi-miR-874-3p	ENSCHIG00000018729		mast cell protease 2 [Source:NCBI gene;Acc:102174387]
chi-miR-874-3p	ENSCHIG00000018745	KRT8	keratin 8 [Source:NCBI gene;Acc:102182762]
chi-miR-874-3p	ENSCHIG00000018768	WDR45B	WD repeat domain 45B [Source:NCBI gene;Acc:102184940]
chi-miR-874-3p	ENSCHIG00000018810	KCNH8	potassium voltage-gated channel subfamily H member 8 [Source:NCBI gene;Acc:102184203]
chi-miR-874-3p	ENSCHIG00000018892	PTPRN2	protein tyrosine phosphatase receptor type N2 [Source:NCBI gene;Acc:102171032]
chi-miR-874-3p	ENSCHIG00000019021	FAIM2	Fas apoptotic inhibitory molecule 2 [Source:NCBI gene;Acc:102190106]
chi-miR-874-3p	ENSCHIG00000019058		GTPase IMAP family member 6-like [Source:NCBI gene;Acc:108635825]
chi-miR-874-3p	ENSCHIG00000019139	WRAP73	WD repeat containing, antisense to TP73 [Source:NCBI gene;Acc:102182815]
chi-miR-874-3p	ENSCHIG00000019204	TRMT44	tRNA methyltransferase 44 homolog [Source:NCBI gene;Acc:102179654]
chi-miR-874-3p	ENSCHIG00000019354	TSPAN15	tetraspanin 15 [Source:NCBI gene;Acc:102190200]
chi-miR-874-3p	ENSCHIG00000019378	E4F1	E4F transcription factor 1 [Source:NCBI gene;Acc:102172316]
chi-miR-874-3p	ENSCHIG00000019419	OSGIN1	oxidative stress induced growth inhibitor 1 [Source:NCBI gene;Acc:102181147]
chi-miR-874-3p	ENSCHIG00000019460	BPIFB6	BPI fold containing family B member 6 [Source:NCBI gene;Acc:102188782]
chi-miR-874-3p	ENSCHIG00000019492	BTBD17	BTB domain containing 17 [Source:NCBI gene;Acc:102174778]
chi-miR-874-3p	ENSCHIG00000019495	OVOL2	ovo like zinc finger 2 [Source:NCBI gene;Acc:102180137]
chi-miR-874-3p	ENSCHIG00000019616	LEP	leptin [Source:NCBI gene;Acc:100860794]
chi-miR-874-3p	ENSCHIG00000019732		exonuclease mut-7 homolog [Source:NCBI gene;Acc:102172805]
chi-miR-874-3p	ENSCHIG00000019748	ZNF689	zinc finger protein 689 [Source:NCBI gene;Acc:102172682]
chi-miR-874-3p	ENSCHIG00000019761	PBX1	PBX homeobox 1 [Source:NCBI gene;Acc:102170836]
chi-miR-874-3p	ENSCHIG00000019778	RGS12	regulator of G protein signaling 12 [Source:NCBI gene;Acc:102182684]
chi-miR-874-3p	ENSCHIG00000019805	OSM	oncostatin M [Source:NCBI gene;Acc:102188790]
chi-miR-874-3p	ENSCHIG00000019808	TMEM183A	transmembrane protein 183A [Source:NCBI gene;Acc:102180786]
chi-miR-874-3p	ENSCHIG00000019888	HS3ST6	heparan sulfate-glucosamine 3-sulfotransferase 6 [Source:NCBI gene;Acc:102191480]
chi-miR-874-3p	ENSCHIG00000019928	TMEM151A	transmembrane protein 151A [Source:NCBI gene;Acc:102177416]
chi-miR-874-3p	ENSCHIG00000019958	PPP2R1B	protein phosphatase 2 scaffold subunit Abeta [Source:NCBI gene;Acc:102170070]
chi-miR-874-3p	ENSCHIG00000019959	SLC47A2	solute carrier family 47 member 2 [Source:NCBI gene;Acc:102179980]
chi-miR-874-3p	ENSCHIG00000019962	GPRC5C	G protein-coupled receptor class C group 5 member C [Source:NCBI gene;Acc:102174245]
chi-miR-874-3p	ENSCHIG00000019980	BCAS4	breast carcinoma amplified sequence 4 [Source:NCBI gene;Acc:102174318]
chi-miR-874-3p	ENSCHIG00000020011	DDX31	DEAD-box helicase 31 [Source:NCBI gene;Acc:102177989]
chi-miR-874-3p	ENSCHIG00000020040	CAMSAP2	calmodulin regulated spectrin associated protein family member 2 [Source:NCBI gene;Acc:102172833]
chi-miR-874-3p	ENSCHIG00000020085	ABCD1	ATP binding cassette subfamily D member 1 [Source:NCBI gene;Acc:102181759]
chi-miR-874-3p	ENSCHIG00000020106	DAGLA	diacylglycerol lipase alpha [Source:NCBI gene;Acc:102170586]
chi-miR-874-3p	ENSCHIG00000020115	INSRR	insulin receptor related receptor [Source:NCBI gene;Acc:102172311]
chi-miR-874-3p	ENSCHIG00000020194	STARD3	StAR related lipid transfer domain containing 3 [Source:NCBI gene;Acc:102180963]
chi-miR-874-3p	ENSCHIG00000020203	PATZ1	POZ/BTB and AT hook containing zinc finger 1 [Source:NCBI gene;Acc:102171642]
chi-miR-874-3p	ENSCHIG00000020431	KREMEN1	kringle containing transmembrane protein 1 [Source:NCBI gene;Acc:102189147]
chi-miR-874-3p	ENSCHIG00000020444	KBTBD12	kelch repeat and BTB domain containing 12 [Source:NCBI gene;Acc:102169812]
chi-miR-874-3p	ENSCHIG00000020469	ZC3H7B	zinc finger CCCH-type containing 7B [Source:NCBI gene;Acc:102187925]
chi-miR-874-3p	ENSCHIG00000020482	WDR62	WD repeat domain 62 [Source:NCBI gene;Acc:102175053]
chi-miR-874-3p	ENSCHIG00000020497		uncharacterized protein CXorf49 homolog [Source:NCBI gene;Acc:108634317]
chi-miR-874-3p	ENSCHIG00000020596	NRXN2	neurexin 2 [Source:NCBI gene;Acc:102168238]
chi-miR-874-3p	ENSCHIG00000020612	KRT7	keratin 7 [Source:NCBI gene;Acc:102184596]
chi-miR-874-3p	ENSCHIG00000020623	PPFIBP2	PPFIA binding protein 2 [Source:NCBI gene;Acc:102187066]
chi-miR-874-3p	ENSCHIG00000020689	OGFR	opioid growth factor receptor [Source:NCBI gene;Acc:102189388]
chi-miR-874-3p	ENSCHIG00000020698	STOML1	stomatin like 1 [Source:NCBI gene;Acc:102175528]
chi-miR-874-3p	ENSCHIG00000020776	RNPEP	arginyl aminopeptidase [Source:NCBI gene;Acc:102170601]
chi-miR-874-3p	ENSCHIG00000020793	KCNQ1	potassium voltage-gated channel subfamily Q member 1 [Source:NCBI gene;Acc:102174913]
chi-miR-874-3p	ENSCHIG00000020841	MANBA	mannosidase beta [Source:NCBI gene;Acc:100750234]
chi-miR-874-3p	ENSCHIG00000020860	ETV6	ETS variant transcription factor 6 [Source:NCBI gene;Acc:102178336]
chi-miR-874-3p	ENSCHIG00000020971	FAM160B2	family with sequence similarity 160 member B2 [Source:NCBI gene;Acc:102170319]
chi-miR-874-3p	ENSCHIG00000021041	CDO1	cysteine dioxygenase type 1 [Source:NCBI gene;Acc:102190230]
chi-miR-874-3p	ENSCHIG00000021068	ARPC1B	actin related protein 2/3 complex subunit 1B [Source:NCBI gene;Acc:102170108]
chi-miR-874-3p	ENSCHIG00000021231	ARL2	ADP ribosylation factor like GTPase 2 [Source:NCBI gene;Acc:102186093]
chi-miR-874-3p	ENSCHIG00000021242	METTL6	methyltransferase like 6 [Source:NCBI gene;Acc:102179421]
chi-miR-874-3p	ENSCHIG00000021244	FAM187B	protein FAM187B [Source:NCBI gene;Acc:102170082]
chi-miR-874-3p	ENSCHIG00000021327		dihydrouridine synthase 3 like [Source:NCBI gene;Acc:102181591]
chi-miR-874-3p	ENSCHIG00000021331	MYOG	myogenin [Source:NCBI gene;Acc:100861395]
chi-miR-874-3p	ENSCHIG00000021345	SNED1	sushi, nidogen and EGF like domains 1 [Source:NCBI gene;Acc:102188915]
chi-miR-874-3p	ENSCHIG00000021384	TPO	thyroid peroxidase [Source:NCBI gene;Acc:102182976]
chi-miR-874-3p	ENSCHIG00000021443	FAM181A	family with sequence similarity 181 member A [Source:HGNC Symbol;Acc:HGNC:20491]
chi-miR-874-3p	ENSCHIG00000021453	LARGE2	LARGE xylosyl- and glucuronyltransferase 2 [Source:NCBI gene;Acc:102183620]
chi-miR-874-3p	ENSCHIG00000021519	RRP1B	ribosomal RNA processing 1B [Source:NCBI gene;Acc:102168584]
chi-miR-874-3p	ENSCHIG00000021539	OXSM	3-oxoacyl-ACP synthase, mitochondrial [Source:NCBI gene;Acc:100861103]
chi-miR-874-3p	ENSCHIG00000021566	SLC25A25	solute carrier family 25 member 25 [Source:NCBI gene;Acc:102171252]
chi-miR-874-3p	ENSCHIG00000021574	PEAK1	pseudopodium enriched atypical kinase 1 [Source:NCBI gene;Acc:102188259]
chi-miR-874-3p	ENSCHIG00000021585	EML3	EMAP like 3 [Source:NCBI gene;Acc:106503743]
chi-miR-874-3p	ENSCHIG00000021704	GET4	guided entry of tail-anchored proteins factor 4 [Source:NCBI gene;Acc:108633230]
chi-miR-874-3p	ENSCHIG00000021735	PWWP3A	PWWP domain containing 3A, DNA repair factor [Source:NCBI gene;Acc:102191038]
chi-miR-874-3p	ENSCHIG00000021772	TJAP1	tight junction associated protein 1 [Source:NCBI gene;Acc:102179429]
chi-miR-874-3p	ENSCHIG00000021775	ST8SIA5	ST8 alpha-N-acetyl-neuraminide alpha-2,8-sialyltransferase 5 [Source:NCBI gene;Acc:102182085]
chi-miR-874-3p	ENSCHIG00000021836		sodium/glucose cotransporter 1 [Source:NCBI gene;Acc:102185208]
chi-miR-874-3p	ENSCHIG00000021838	EEFSEC	eukaryotic elongation factor, selenocysteine-tRNA specific [Source:NCBI gene;Acc:106503460]
chi-miR-874-3p	ENSCHIG00000021852	OSBPL2	oxysterol binding protein like 2 [Source:NCBI gene;Acc:102172078]
chi-miR-874-3p	ENSCHIG00000021879	DUSP1	dual specificity phosphatase 1 [Source:NCBI gene;Acc:102180080]
chi-miR-874-3p	ENSCHIG00000021957	ZC3H12A	zinc finger CCCH-type containing 12A [Source:NCBI gene;Acc:102190376]
chi-miR-874-3p	ENSCHIG00000022002	MRPS11	mitochondrial ribosomal protein S11 [Source:NCBI gene;Acc:102176166]
chi-miR-874-3p	ENSCHIG00000022092	PUDP	pseudouridine 5'-phosphatase [Source:NCBI gene;Acc:102186947]
chi-miR-874-3p	ENSCHIG00000022148	ZNF335	zinc finger protein 335 [Source:NCBI gene;Acc:102191815]
chi-miR-874-3p	ENSCHIG00000022173		cystatin-9-like [Source:NCBI gene;Acc:102173758]
chi-miR-874-3p	ENSCHIG00000022204	UROS	uroporphyrinogen III synthase [Source:NCBI gene;Acc:102181751]
chi-miR-874-3p	ENSCHIG00000022245	CYP2S1	cytochrome P450 2S1 [Source:NCBI gene;Acc:102190811]
chi-miR-874-3p	ENSCHIG00000022332	TRIP13	thyroid hormone receptor interactor 13 [Source:NCBI gene;Acc:102185871]
chi-miR-874-3p	ENSCHIG00000022333	LMX1A	LIM homeobox transcription factor 1 alpha [Source:NCBI gene;Acc:102181114]
chi-miR-874-3p	ENSCHIG00000022457	FRMPD3	FERM and PDZ domain-containing protein 3 [Source:NCBI gene;Acc:108634520]
chi-miR-874-3p	ENSCHIG00000022517	PQBP1	polyglutamine binding protein 1 [Source:NCBI gene;Acc:102172047]
chi-miR-874-3p	ENSCHIG00000022540	GPAT2	glycerol-3-phosphate acyltransferase 2, mitochondrial [Source:NCBI gene;Acc:102175409]
chi-miR-874-3p	ENSCHIG00000022584	TRIP10	thyroid hormone receptor interactor 10 [Source:NCBI gene;Acc:102187475]
chi-miR-874-3p	ENSCHIG00000022674	EGR3	early growth response 3 [Source:NCBI gene;Acc:106501825]
chi-miR-874-3p	ENSCHIG00000022698	NKD2	NKD inhibitor of WNT signaling pathway 2 [Source:NCBI gene;Acc:106504040]
chi-miR-874-3p	ENSCHIG00000022745	ARMC6	armadillo repeat containing 6 [Source:NCBI gene;Acc:102189023]
chi-miR-874-3p	ENSCHIG00000022748	PACS1	phosphofurin acidic cluster sorting protein 1 [Source:NCBI gene;Acc:102174194]
chi-miR-874-3p	ENSCHIG00000022815	TMEM63C	transmembrane protein 63C [Source:NCBI gene;Acc:102169109]
chi-miR-874-3p	ENSCHIG00000022920	CSK	C-terminal Src kinase [Source:NCBI gene;Acc:102170270]
chi-miR-874-3p	ENSCHIG00000022932	SQSTM1	sequestosome 1 [Source:NCBI gene;Acc:102172251]
chi-miR-874-3p	ENSCHIG00000022978	PCSK7	proprotein convertase subtilisin/kexin type 7 [Source:NCBI gene;Acc:102180688]
chi-miR-874-3p	ENSCHIG00000023011	PAX3	paired box 3 [Source:NCBI gene;Acc:102183925]
chi-miR-874-3p	ENSCHIG00000023070	ATG9A	autophagy related 9A [Source:NCBI gene;Acc:102174886]
chi-miR-874-3p	ENSCHIG00000023150	GGT7	gamma-glutamyltransferase 7 [Source:NCBI gene;Acc:102175220]
chi-miR-874-3p	ENSCHIG00000023163	EIF3K	eukaryotic translation initiation factor 3 subunit K [Source:NCBI gene;Acc:102177460]
chi-miR-874-3p	ENSCHIG00000023267	MYO1G	myosin IG [Source:NCBI gene;Acc:102182564]
chi-miR-874-3p	ENSCHIG00000023325	SLC6A11	solute carrier family 6 member 11 [Source:NCBI gene;Acc:102188093]
chi-miR-874-3p	ENSCHIG00000023488	UBAP2	ubiquitin associated protein 2 [Source:NCBI gene;Acc:102168349]
chi-miR-874-3p	ENSCHIG00000023541
chi-miR-874-3p	ENSCHIG00000023555	SHH	sonic hedgehog signaling molecule [Source:NCBI gene;Acc:102170201]
chi-miR-874-3p	ENSCHIG00000023677	KCNIP3	potassium voltage-gated channel interacting protein 3 [Source:NCBI gene;Acc:102174849]
chi-miR-874-3p	ENSCHIG00000023698	SESN2	sestrin 2 [Source:NCBI gene;Acc:102175632]
chi-miR-874-3p	ENSCHIG00000023814	SYT12	synaptotagmin 12 [Source:NCBI gene;Acc:102181755]
chi-miR-874-3p	ENSCHIG00000023891	AMZ2	archaelysin family metallopeptidase 2 [Source:NCBI gene;Acc:102170549]
chi-miR-874-3p	ENSCHIG00000023902
chi-miR-874-3p	ENSCHIG00000023984	ECE1	endothelin converting enzyme 1 [Source:NCBI gene;Acc:102189723]
chi-miR-874-3p	ENSCHIG00000023995	LMTK2	lemur tyrosine kinase 2 [Source:NCBI gene;Acc:102172319]
chi-miR-874-3p	ENSCHIG00000024027	TMEM38A	transmembrane protein 38A [Source:NCBI gene;Acc:102177050]
chi-miR-874-3p	ENSCHIG00000024029	LRRK1	leucine rich repeat kinase 1 [Source:NCBI gene;Acc:102168862]
chi-miR-874-3p	ENSCHIG00000024083	PNPLA2	calcium release activated channel regulator 2B [Source:NCBI gene;Acc:102179270]
chi-miR-874-3p	ENSCHIG00000024113	OOEP	oocyte-expressed protein homolog [Source:NCBI gene;Acc:102180236]
chi-miR-874-3p	ENSCHIG00000024125	CHRNA6	cholinergic receptor nicotinic alpha 6 subunit [Source:NCBI gene;Acc:102188285]
chi-miR-874-3p	ENSCHIG00000024154
chi-miR-874-3p	ENSCHIG00000024162	GTF3C5	general transcription factor IIIC subunit 5 [Source:NCBI gene;Acc:102179861]
chi-miR-874-3p	ENSCHIG00000024179
chi-miR-874-3p	ENSCHIG00000024191	TOM1	target of myb1 membrane trafficking protein [Source:NCBI gene;Acc:102168893]
chi-miR-874-3p	ENSCHIG00000024355	LINGO1	leucine rich repeat and Ig domain containing 1 [Source:NCBI gene;Acc:102188980]
chi-miR-874-3p	ENSCHIG00000024366	SLC49A3	solute carrier family 49 member 3 [Source:NCBI gene;Acc:102168247]
chi-miR-874-3p	ENSCHIG00000024379	RUNX3	RUNX family transcription factor 3 [Source:NCBI gene;Acc:102175448]
chi-miR-874-3p	ENSCHIG00000024434	ALPK2	alpha kinase 2 [Source:NCBI gene;Acc:102173250]
chi-miR-874-3p	ENSCHIG00000024453	AURKA	aurora kinase A [Source:NCBI gene;Acc:102171259]
chi-miR-874-3p	ENSCHIG00000024476	CMTR1	cap methyltransferase 1 [Source:NCBI gene;Acc:102183833]
chi-miR-874-3p	ENSCHIG00000024502	XXYLT1	xyloside xylosyltransferase 1 [Source:NCBI gene;Acc:102181630]
chi-miR-874-3p	ENSCHIG00000024606	ACADSB	acyl-CoA dehydrogenase short/branched chain [Source:NCBI gene;Acc:102177588]
chi-miR-874-3p	ENSCHIG00000024640	ACTL8	actin like 8 [Source:NCBI gene;Acc:102173053]
chi-miR-874-3p	ENSCHIG00000024790	RGR	retinal G protein coupled receptor [Source:NCBI gene;Acc:102190855]
chi-miR-874-3p	ENSCHIG00000024851	HK3	hexokinase 3 [Source:NCBI gene;Acc:102182403]
chi-miR-874-3p	ENSCHIG00000024853	TMEM114	transmembrane protein 114 [Source:NCBI gene;Acc:102170844]
chi-miR-874-3p	ENSCHIG00000024854	NKPD1	NTPase KAP family P-loop domain containing 1 [Source:HGNC Symbol;Acc:HGNC:24739]
chi-miR-874-3p	ENSCHIG00000024929	ASPHD2	aspartate beta-hydroxylase domain containing 2 [Source:NCBI gene;Acc:102186143]
chi-miR-874-3p	ENSCHIG00000024986	TIMP2	TIMP metallopeptidase inhibitor 2 [Source:NCBI gene;Acc:102178107]
chi-miR-874-3p	ENSCHIG00000025033	IQSEC1	IQ motif and Sec7 domain ArfGEF 1 [Source:NCBI gene;Acc:102172773]
chi-miR-874-3p	ENSCHIG00000025051	CAMK2A	calcium/calmodulin dependent protein kinase II alpha [Source:NCBI gene;Acc:102185084]
chi-miR-874-3p	ENSCHIG00000025143	CELSR2	cadherin EGF LAG seven-pass G-type receptor 2 [Source:NCBI gene;Acc:102186733]
chi-miR-874-3p	ENSCHIG00000025182	RGS16	regulator of G protein signaling 16 [Source:NCBI gene;Acc:102168476]
chi-miR-874-3p	ENSCHIG00000025207	LRFN1	leucine rich repeat and fibronectin type III domain containing 1 [Source:NCBI gene;Acc:102183355]
chi-miR-874-3p	ENSCHIG00000025255	UBE2O	ubiquitin conjugating enzyme E2 O [Source:NCBI gene;Acc:102191553]
chi-miR-874-3p	ENSCHIG00000025267	GALNT17	polypeptide N-acetylgalactosaminyltransferase 17 [Source:NCBI gene;Acc:102174898]
chi-miR-874-3p	ENSCHIG00000025310	PTK6	protein tyrosine kinase 6 [Source:NCBI gene;Acc:102182806]
chi-miR-874-3p	ENSCHIG00000025331	REEP4	receptor accessory protein 4 [Source:NCBI gene;Acc:102171976]
chi-miR-874-3p	ENSCHIG00000025354	TMEM163	transmembrane protein 163 [Source:NCBI gene;Acc:102173424]
chi-miR-874-3p	ENSCHIG00000025368	AP2A2	adaptor related protein complex 2 subunit alpha 2 [Source:NCBI gene;Acc:102175945]
chi-miR-874-3p	ENSCHIG00000025382	GRIK5	glutamate ionotropic receptor kainate type subunit 5 [Source:NCBI gene;Acc:102179313]
chi-miR-874-3p	ENSCHIG00000025406	CROCC	ciliary rootlet coiled-coil, rootletin [Source:NCBI gene;Acc:102183741]
chi-miR-874-3p	ENSCHIG00000025453	PGS1	phosphatidylglycerophosphate synthase 1 [Source:NCBI gene;Acc:102187432]
chi-miR-874-3p	ENSCHIG00000025570	INKA2	inka box actin regulator 2 [Source:NCBI gene;Acc:102176483]
chi-miR-874-3p	ENSCHIG00000025587		dehydrogenase/reductase SDR family member 4 [Source:NCBI gene;Acc:102169480]
chi-miR-874-3p	ENSCHIG00000025635	ERCC1	ERCC excision repair 1, endonuclease non-catalytic subunit [Source:NCBI gene;Acc:102170905]
chi-miR-874-3p	ENSCHIG00000025657	GALT	galactose-1-phosphate uridylyltransferase [Source:NCBI gene;Acc:102172896]
chi-miR-874-3p	ENSCHIG00000025709	RBM23	RNA binding motif protein 23 [Source:NCBI gene;Acc:102176886]
chi-miR-874-3p	ENSCHIG00000025710	PCMT1	protein-L-isoaspartate (D-aspartate) O-methyltransferase [Source:NCBI gene;Acc:102169011]
chi-miR-874-3p	ENSCHIG00000025763	SGTA	small glutamine rich tetratricopeptide repeat containing alpha [Source:NCBI gene;Acc:102182216]
chi-miR-874-3p	ENSCHIG00000025803	SALL2	spalt like transcription factor 2 [Source:NCBI gene;Acc:102189403]
chi-miR-874-3p	ENSCHIG00000025804	RTN4R	reticulon 4 receptor [Source:NCBI gene;Acc:106503067]
chi-miR-874-3p	ENSCHIG00000025878	ARHGDIG	Rho GDP dissociation inhibitor gamma [Source:NCBI gene;Acc:102169819]
chi-miR-874-3p	ENSCHIG00000025898		chloride voltage-gated channel Ka [Source:NCBI gene;Acc:102185964]
chi-miR-874-3p	ENSCHIG00000025956	EMP1	epithelial membrane protein 1 [Source:NCBI gene;Acc:108636055]
chi-miR-874-3p	ENSCHIG00000026049	CFAP410	cilia and flagella associated protein 410 [Source:NCBI gene;Acc:102188261]
chi-miR-874-3p	ENSCHIG00000026053	RND1	Rho family GTPase 1 [Source:NCBI gene;Acc:102181473]
chi-miR-874-3p	ENSCHIG00000026101	NCKAP5	NCK associated protein 5 [Source:NCBI gene;Acc:102175445]
chi-miR-874-3p	ENSCHIG00000026127	SBNO2	strawberry notch homolog 2 [Source:NCBI gene;Acc:102187942]
chi-miR-874-3p	ENSCHIG00000026177	ERLIN2	ER lipid raft associated 2 [Source:NCBI gene;Acc:102185628]
chi-miR-874-3p	ENSCHIG00000026206
chi-miR-874-3p	ENSCHIG00000026221	MAPT	microtubule associated protein tau [Source:NCBI gene;Acc:100860820]
chi-miR-874-3p	ENSCHIG00000026292	EFNA2	ephrin A2 [Source:NCBI gene;Acc:106502352]
chi-miR-874-3p	ENSCHIG00000026297	NECTIN1	nectin cell adhesion molecule 1 [Source:NCBI gene;Acc:102186231]
chi-miR-874-3p	ENSCHIG00000026307	ADGRG5	adhesion G protein-coupled receptor G5 [Source:NCBI gene;Acc:102171092]
chi-miR-874-3p	ENSCHIG00000026315	CYP46A1	cholesterol 24-hydroxylase [Source:NCBI gene;Acc:102178217]
chi-miR-874-3p	ENSCHIG00000026385	HEPACAM	hepatic and glial cell adhesion molecule [Source:NCBI gene;Acc:102182282]
chi-miR-874-3p	ENSCHIG00000026470	HMX2	H6 family homeobox 2 [Source:NCBI gene;Acc:108634041]
chi-miR-874-3p	ENSCHIG00000026531	PRPSAP1	phosphoribosyl pyrophosphate synthetase associated protein 1 [Source:NCBI gene;Acc:102185951]
chi-miR-874-3p	ENSCHIG00000026540	B4GALT1	beta-1,4-galactosyltransferase 1 [Source:NCBI gene;Acc:100860927]
chi-miR-874-3p	ENSCHIG00000026559	NCDN	neurochondrin [Source:NCBI gene;Acc:102168686]
chi-miR-874-3p	ENSCHIG00000026605		cytosolic 5'-nucleotidase 1B [Source:NCBI gene;Acc:102177447]
chi-miR-874-3p	ENSCHIG00000026660	UPK3B	uroplakin 3B [Source:NCBI gene;Acc:102183754]
chi-miR-874-3p	ENSCHIG00000026691	CMYA5	cardiomyopathy associated 5 [Source:NCBI gene;Acc:102190232]
chi-miR-874-3p	ENSCHIG00000026808	PRX	periaxin [Source:NCBI gene;Acc:102187522]
chi-miR-874-3p	ENSCHIG00000026898	SLC12A9	solute carrier family 12 member 9 [Source:NCBI gene;Acc:102187368]
chi-miR-874-3p	ENSCHIG00000027150	ARHGEF16	Rho guanine nucleotide exchange factor 16 [Source:NCBI gene;Acc:102183622]
chi-miR-874-3p	ENSCHIG00000027168		trafficking protein particle complex 10 [Source:NCBI gene;Acc:102187537]
chi-miR-874-3p	ENSCHIG00000027176	OLFML2B	olfactomedin like 2B [Source:NCBI gene;Acc:102182842]
chi-miR-874-3p	ENSCHIG00000027224	NXPH3	neurexophilin 3 [Source:NCBI gene;Acc:102189900]
chi-miR-874-3p	ENSCHIG00000027268	CSF2	colony stimulating factor 2 [Source:NCBI gene;Acc:100861208]
novel_131	ENSCHIG00000005122		tumor necrosis factor receptor superfamily member 10B-like [Source:NCBI gene;Acc:108638473]
novel_131	ENSCHIG00000009076	MIGA1	mitoguardin 1 [Source:NCBI gene;Acc:102190370]
novel_131	ENSCHIG00000010155	CAMK2G	calcium/calmodulin dependent protein kinase II gamma [Source:NCBI gene;Acc:102185715]
novel_131	ENSCHIG00000014208	PRPF4B	pre-mRNA processing factor 4B [Source:NCBI gene;Acc:102170839]
novel_131	ENSCHIG00000014622	CYB5R1	NADH-cytochrome b5 reductase 1 [Source:NCBI gene;Acc:102177552]
novel_131	ENSCHIG00000014826	LMBR1	limb development membrane protein 1 [Source:NCBI gene;Acc:102168421]
novel_131	ENSCHIG00000018686	SPPL2B	signal peptide peptidase like 2B [Source:NCBI gene;Acc:102184242]
novel_131	ENSCHIG00000019919		BEN domain containing 2 [Source:NCBI gene;Acc:102180206]
novel_131	ENSCHIG00000023734	SLC6A2	solute carrier family 6 member 2 [Source:NCBI gene;Acc:102185209]
novel_131	ENSCHIG00000023753	GFAP	glial fibrillary acidic protein [Source:NCBI gene;Acc:102190069]
novel_131	ENSCHIG00000025207	LRFN1	leucine rich repeat and fibronectin type III domain containing 1 [Source:NCBI gene;Acc:102183355]
