# Supplementary material for: Differential MicroRNA Expression Involved in Endometrial Receptivity of Goats
Source: Biomolecules. 2021 Mar 22;11(3):472. doi: 10.3390/biom11030472 (PMC8004627; doi:10.3390/biom11030472)
Supplement: Supplementary file 1 [file biomolecules-11-00472-s001.zip › Supplementary Table S6.xlsx]

## Sheet: Supplementary Table S6
Supplementary Table S6. GO enrichment analysis of the target genes of DEMs
Category	Term	Count	%	P-Value	Genes	List Total	Pop Hits	Pop Total	Fold Enrichment	Bonferroni	Benjamini	FDR
GOTERM_BP_DIRECT	GO:0030198~extracellular matrix organization	10	0.00689028	0.00417275	CSGALNACT1, B4GALT1, GFAP, FBLN1, ELF3, HPSE2, SPOCK2, OLFML2B, TGFBI, SPINT1	644	63	12723	3.13591	0.999884	0.999884	6.99994
GOTERM_BP_DIRECT	GO:0007399~nervous system development	10	0.00689028	0.00464365	NTRK3, RBFOX2, MAP1B, ACTL6B, CHRNA6, NDRG2, GAL, MARK4, DLG2, GFRA2	644	64	12723	3.08691	0.999959	0.993561	7.76022
GOTERM_BP_DIRECT	GO:0030178~negative regulation of Wnt signaling pathway	6	0.00413417	0.00619115	MDFI, NKD1, GSC, NKD2, APCDD1	644	24	12723	4.93905	0.999999	0.988757	10.2177
GOTERM_BP_DIRECT	GO:0032387~negative regulation of intracellular transport	3	0.00206708	0.00739405	CRYAB, MAPT, MAP1B	644	3	12723	19.7562	1	0.982091	12.0851
GOTERM_BP_DIRECT	GO:0090630~activation of GTPase activity	9	0.00620125	0.00752845	WNT5A, NTRK3, TBC1D9, FOXJ1, TBC1D5, EVI5L, BCAS3, TBC1D21, TBC1D22A	644	57	12723	3.1194	1	0.962247	12.2915
GOTERM_BP_DIRECT	GO:0015812~gamma-aminobutyric acid transport	3	0.00206708	0.0142935	SLC6A1, SLC6A11, SLC6A12	644	4	12723	14.8172	1	0.979788	22.1086
GOTERM_BP_DIRECT	GO:0045665~negative regulation of neuron differentiation	7	0.0048232	0.0201619	NOTCH3, LBX1, PBX1, LMX1A, JAG1, GLI3, DDX6	644	43	12723	3.21613	1	0.992601	29.7765
GOTERM_BP_DIRECT	GO:0000122~negative regulation of transcription from RNA polymerase II promoter	30	0.0206708	0.0232296	CBX2, PAWR, CXXC5, GLI3, GATA2, BARX2, SQSTM1, PER1, SOX18, E4F1, HSF4, ETV6, TCF25, ZFP36, MDFI, WDTC1, GSC, FOXJ1, LMCD1, NR4A2, HES7, SIRT7, TP73, NOTCH3, LEP, DLX2, SALL2, HDAC4, SEMA4D	644	389	12723	1.52362	1	0.993876	33.4961
GOTERM_BP_DIRECT	GO:0045807~positive regulation of endocytosis	4	0.00275611	0.0251333	WNT5A, CALY, TFR2, DLL1	644	13	12723	6.07883	1	0.993375	35.71
GOTERM_BP_DIRECT	GO:0031589~cell-substrate adhesion	4	0.00275611	0.0251333	CORO1A, PPARD, MYO1G, GAS6	644	13	12723	6.07883	1	0.993375	35.71
GOTERM_BP_DIRECT	GO:0035556~intracellular signal transduction	22	0.0151586	0.0284897	ZFP36, IRAK1, NRBP1, PLEKHM1, RPS6KB2, PKN1, SPSB4, MYO9B, PRKCE, RGS14, SH3BP5L, HUNK, TNS2, STAC2, PLCB4, GMIP, PSEN2, DGKZ, SDCBP, PLCD1, ASB2, PAG1	644	266	12723	1.63397	1	0.994603	39.4452
GOTERM_BP_DIRECT	GO:0045599~negative regulation of fat cell differentiation	6	0.00413417	0.0300135	WNT5A, GATA2, JDP2, JAG1, TRIB2, AXIN1	644	35	12723	3.38678	1	0.993792	41.0726
GOTERM_BP_DIRECT	GO:0009954~proximal/distal pattern formation	5	0.00344514	0.0306782	DLX2, HOXC11, PBX1, DLL1, GLI3	644	24	12723	4.11588	1	0.991975	41.7695
GOTERM_BP_DIRECT	GO:0042307~positive regulation of protein import into nucleus	4	0.00275611	0.0308128	ZC3H12A, ZPR1, ZIC1, GLI3	644	14	12723	5.64463	1	0.989149	41.9097
GOTERM_BP_DIRECT	GO:0007507~heart development	11	0.00757931	0.0313025	NTRK3, ZFP36L1, GATA2, ECE1, ADM, GATA5, BBS7, FOXJ1, GNA11, ACAN, GLI3	644	101	12723	2.15167	1	0.986557	42.417
GOTERM_BP_DIRECT	GO:0010669~epithelial structure maintenance	3	0.00206708	0.0333982	CROCC, LDB1, SRF	644	6	12723	9.87811	1	0.986859	44.5412
GOTERM_BP_DIRECT	GO:0016055~Wnt signaling pathway	8	0.00551222	0.0334219	WNT5A, WNT10A, CCNE1, WNT7B, LDB1, KREMEN1, KLHL12, NDRG2	644	61	12723	2.59098	1	0.983333	44.5648
GOTERM_BP_DIRECT	GO:0048025~negative regulation of mRNA splicing, via spliceosome	4	0.00275611	0.0371052	RBM42, SRSF4, CELF4, PTBP1	644	15	12723	5.26832	1	0.986626	48.119
GOTERM_BP_DIRECT	GO:0007169~transmembrane receptor protein tyrosine kinase signaling pathway	8	0.00551222	0.038919	NTRK3, DOK2, FGR, CSK, PAG1, GFRA2, MATK, INSRR	644	63	12723	2.50873	1	0.986474	49.7891
GOTERM_BP_DIRECT	GO:0006357~regulation of transcription from RNA polymerase II promoter	19	0.0130915	0.0406728	DEAF1, BBS7, ELF3, GMEB2, LDB1, BARHL2, PKN1, UCP1, RFXANK, IGHMBP2, EPC1, FLI1, BARX2, MED27, ZNF395, RUVBL1, HSF4, ETV6, RUNX3	644	228	12723	1.64635	1	0.986251	51.3558
GOTERM_BP_DIRECT	GO:0001755~neural crest cell migration	6	0.00413417	0.0410519	OVOL2, SEMA7A, EFNB1, KITLG, SEMA4D, ACVR1	644	38	12723	3.1194	1	0.983931	51.6884
GOTERM_BP_DIRECT	GO:0072661~protein targeting to plasma membrane	4	0.00275611	0.0440001	PACS1, NKD2, INPP5K, GAS6	644	16	12723	4.93905	1	0.985614	54.2023
GOTERM_BP_DIRECT	GO:0017158~regulation of calcium ion-dependent exocytosis	4	0.00275611	0.0440001	SYT1, SYT12, SYT8, SYT9	644	16	12723	4.93905	1	0.985614	54.2023
GOTERM_BP_DIRECT	GO:0005975~carbohydrate metabolic process	11	0.00757931	0.0463168	B4GALT1, B3GAT1, HHIPL2, TALDO1, HPSE2, PYGM, GBGT1, CHI3L1, MANBA, B4GALT5	644	108	12723	2.01221	1	0.986212	56.0907
GOTERM_BP_DIRECT	GO:0001701~in utero embryonic development	14	0.00964639	0.0482073	WDTC1, OOEP, EMX1, TAB1, GLI3, ZNF335, MAN2A1, MSX1, INPP5K, PLOD3, SOX18, SLC39A3, EIF4E2, ACVR1	644	154	12723	1.79602	1	0.986222	57.5771
GOTERM_BP_DIRECT	GO:0045773~positive regulation of axon extension	4	0.00275611	0.051483	MAPT, SEMA7A, MAP1B, SRF	644	17	12723	4.64852	1	0.987812	60.0409
GOTERM_BP_DIRECT	GO:0008285~negative regulation of cell proliferation	17	0.0117135	0.0560005	ZBTB49, B4GALT1, LBX1, JARID2, DRD2, KLF13, DLL1, AMBRA1, GLI3, LIF, OSM, HDAC4, TNS2, MSX1, MYOG, CSK, TES	644	205	12723	1.63832	1	0.99022	63.2183
GOTERM_BP_DIRECT	GO:0006816~calcium ion transport	5	0.00344514	0.0563339	CORO1A, CAMK2G, PSEN2, CACNA1H, CAMK2A	644	29	12723	3.40624	1	0.988774	63.4431
GOTERM_BP_DIRECT	GO:0046928~regulation of neurotransmitter secretion	3	0.00206708	0.0583042	SNCAIP, SYT12, CAMK2A	644	8	12723	7.40858	1	0.98879	64.7454
GOTERM_BP_DIRECT	GO:0006836~neurotransmitter transport	3	0.00206708	0.0583042	SLC6A1, SLC6A11, SLC6A12	644	8	12723	7.40858	1	0.98879	64.7454
GOTERM_BP_DIRECT	GO:0048662~negative regulation of smooth muscle cell proliferation	4	0.00275611	0.0595365	MFN2, HMOX1, NDRG2, TRIB1	644	18	12723	4.39027	1	0.988156	65.5375
GOTERM_BP_DIRECT	GO:0051259~protein oligomerization	5	0.00344514	0.0625108	IRAK1, MLC1, CAMK2G, ZC3H12A, C1QL2	644	30	12723	3.2927	1	0.989049	67.381
GOTERM_BP_DIRECT	GO:0045747~positive regulation of Notch signaling pathway	5	0.00344514	0.0625108	TSPAN33, DLL1, TSPAN15, JAG1, TSPAN17	644	30	12723	3.2927	1	0.989049	67.381
GOTERM_BP_DIRECT	GO:0031175~neuron projection development	7	0.0048232	0.0668259	EFHD1, NCDN, MAPT, CAMSAP2, PQBP1, SRF, ADCYAP1	644	57	12723	2.4262	1	0.990775	69.8908
GOTERM_BP_DIRECT	GO:0097150~neuronal stem cell population maintenance	4	0.00275611	0.0681403	FUT10, DLL1, FOXO3, JAG1	644	19	12723	4.1592	1	0.990308	70.6184
GOTERM_BP_DIRECT	GO:0007517~muscle organ development	4	0.00275611	0.0681403	MSX1, CRYAB, MYOG, PAX3	644	19	12723	4.1592	1	0.990308	70.6184
GOTERM_BP_DIRECT	GO:0002021~response to dietary excess	3	0.00206708	0.0725102	LEP, SLC25A25	644	9	12723	6.5854	1	0.991769	72.9201
GOTERM_BP_DIRECT	GO:0031571~mitotic G1 DNA damage checkpoint	3	0.00206708	0.0725102	RFWD3, FBXO31, TP73	644	9	12723	6.5854	1	0.991769	72.9201
GOTERM_BP_DIRECT	GO:0061158~3'-UTR-mediated mRNA destabilization	3	0.00206708	0.0725102	ZFP36, ZFP36L1, ZC3H12A	644	9	12723	6.5854	1	0.991769	72.9201
GOTERM_BP_DIRECT	GO:0031338~regulation of vesicle fusion	5	0.00344514	0.0758814	TBC1D9, TBC1D5, EVI5L, TBC1D21, TBC1D22A	644	32	12723	3.08691	1	0.992465	74.5785
GOTERM_BP_DIRECT	GO:0007257~activation of JUN kinase activity	4	0.00275611	0.0772718	WNT5A, MDFI, AXIN1	644	20	12723	3.95124	1	0.992117	75.2343
GOTERM_BP_DIRECT	GO:0021915~neural tube development	4	0.00275611	0.0772718	ZFP36L1, SALL2, PLOD3, AMBRA1	644	20	12723	3.95124	1	0.992117	75.2343
GOTERM_BP_DIRECT	GO:0016239~positive regulation of macroautophagy	4	0.00275611	0.0772718	SQSTM1, HMOX1, DCN, LARP1	644	20	12723	3.95124	1	0.992117	75.2343
GOTERM_BP_DIRECT	GO:0042733~embryonic digit morphogenesis	6	0.00413417	0.0810929	WNT5A, HOXC11, ECE1, LMBR1, TBX2, GLI3	644	46	12723	2.5769	1	0.992954	76.9551
GOTERM_BP_DIRECT	GO:0009267~cellular response to starvation	5	0.00344514	0.0830624	CADPS2, ALB, ZFYVE1, GAS6, SREBF2	644	33	12723	2.99337	1	0.992898	77.7975
GOTERM_BP_DIRECT	GO:0001764~neuron migration	8	0.00551222	0.0840337	SDCCAG8, TUBB2B, MAPT, BARHL2, NR4A2, SRF, GAS6, DRGX	644	75	12723	2.10733	1	0.992399	78.2021
GOTERM_BP_DIRECT	GO:1900745~positive regulation of p38MAPK cascade	3	0.00206708	0.0876862	LEP, GADD45G, ZC3H12A	644	10	12723	5.92686	1	0.993085	79.6625
GOTERM_BP_DIRECT	GO:0048791~calcium ion-regulated exocytosis of neurotransmitter	4	0.00275611	0.0970194	SYT1, SYT12, SYT8, SYT9	644	22	12723	3.59204	1	0.995467	82.9865
GOTERM_BP_DIRECT	GO:0072070~loop of Henle development	2	0.00137806	0.0985264	DLL1, JAG1	644	2	12723	19.7562	1	0.995272	83.4726
GOTERM_BP_DIRECT	GO:0018101~protein citrullination	2	0.00137806	0.0985264	PADI3, PADI1	644	2	12723	19.7562	1	0.995272	83.4726
GOTERM_BP_DIRECT	GO:0042997~negative regulation of Golgi to plasma membrane protein transport	2	0.00137806	0.0985264	PKDCC, CSK	644	2	12723	19.7562	1	0.995272	83.4726
GOTERM_BP_DIRECT	GO:0097167~circadian regulation of translation	2	0.00137806	0.0985264	HNRNPD, PER1	644	2	12723	19.7562	1	0.995272	83.4726
GOTERM_BP_DIRECT	GO:0061162~establishment of monopolar cell polarity	2	0.00137806	0.0985264	GBF1, MAP1B	644	2	12723	19.7562	1	0.995272	83.4726
GOTERM_BP_DIRECT	GO:0042593~glucose homeostasis	8	0.00551222	0.0986354	LEP, CRY2, INPP5K, PRCP, FOXO3, DBH, SIDT2, GCGR	644	78	12723	2.02628	1	0.994677	83.5073
GOTERM_CC_DIRECT	GO:0014069~postsynaptic density	9	0.00620125	0.00192093	PLCB4, SYNDIG1, MAPT, CABP1, MAP1B, CAMK2N1, RGS14, DLG2, AXIN1	730	46	14445	3.8715	0.538354	0.538354	2.64816
GOTERM_CC_DIRECT	GO:0030672~synaptic vesicle membrane	6	0.00413417	0.00414948	SYT1, ICA1, STX1A, DRD2, SYT12, SV2B	730	22	14445	5.39664	0.812046	0.566464	5.63875
GOTERM_CC_DIRECT	GO:0005578~proteinaceous extracellular matrix	16	0.0110244	0.00784069	WNT5A, WNT10A, FMOD, ADAMTSL1, SPOCK2, OLFML2B, ADAMTS16, DCN, TIMP2, OGN, WNT7B, FBLN1, HPSE2, TGFBI, ACAN, ADAMTS4	730	148	14445	2.13921	0.95776	0.651736	10.4052
GOTERM_CC_DIRECT	GO:0042734~presynaptic membrane	5	0.00344514	0.0135936	SYP, SYT1, CADPS2, GRIK4, GRIK5	730	19	14445	5.20728	0.995922	0.747293	17.3903
GOTERM_CC_DIRECT	GO:0043005~neuron projection	12	0.00826834	0.0179026	SYT1, STX1A, SLC6A1, INPP5K, NCDN, SLC6A2, SLC6A11, KIF5A, MAPT, SLC6A12, SV2B, MARK4	730	106	14445	2.24011	0.999298	0.765995	22.2873
GOTERM_CC_DIRECT	GO:0030173~integral component of Golgi membrane	7	0.0048232	0.0200607	ST8SIA5, ENTPD4, PCSK7, CUX1, YIF1B, QSOX2, TBC1D20	730	43	14445	3.22125	0.99971	0.742756	24.6373
GOTERM_CC_DIRECT	GO:0005783~endoplasmic reticulum	33	0.0227379	0.0222585	PGS1, CRELD2, EEF1B2, CYP2S1, TMX4, GRIK5, AQP5, CERS3, ALDH3A1, FNDC4, INPP5K, LPCAT1, ALB, HMOX1, PLOD3, SLC39A7, ZFYVE1, MLC1, DHDDS, ACO1, CRTAP, CHI3L1, RTN4R, ATP11A, ERLIN2, TMEM247, PRKCE, REEP4, BFAR, TMEM117, GPR37, POFUT2, ALG12	730	437	14445	1.49426	0.999882	0.725476	26.9626
GOTERM_CC_DIRECT	GO:0005697~telomerase holoenzyme complex	4	0.00275611	0.0250492	SMG5, WRAP53, LSM11	730	13	14445	6.08851	0.999963	0.720501	29.8192
GOTERM_CC_DIRECT	GO:0005667~transcription factor complex	15	0.0103354	0.0317792	DEAF1, LBX1, GSC, TBX2, LDB1, TP73, GATA2, SNAI3, BARX2, GATA5, CREG1, MED27, PBX1, RBM14, PITX1	730	160	14445	1.85509	0.999998	0.763667	36.2869
GOTERM_CC_DIRECT	GO:0097197~tetraspanin-enriched microdomain	3	0.00206708	0.045103	TSPAN33, TSPAN9, TSPAN15	730	7	14445	8.48043	1	0.843594	47.4915
GOTERM_CC_DIRECT	GO:0005794~Golgi apparatus	33	0.0227379	0.0542704	SYT1, CRELD2, CCDC91, NEO1, PAX2, SEC14L1, RABAC1, ARHGAP21, CRYL1, LPCAT1, ALB, CSDE1, LMTK2, FASN, NDRG2, BHLHE40, GALNT18, DPP7, RAB20, ACO1, ZDHHC8, MDGA1, GALT, ARID3A, PKDCC, PRKCE, MECOM, TP73, BACE1, DDX31, POFUT2, RUVBL1, CUX1	730	471	14445	1.3864	1	0.869865	54.1065
GOTERM_CC_DIRECT	GO:0061700~GATOR2 complex	3	0.00206708	0.0581631	WDR24, SESN2, SESN1	730	8	14445	7.42038	1	0.865666	56.6741
GOTERM_CC_DIRECT	GO:0034451~centriolar satellite	4	0.00275611	0.0770325	CEP131, SDCCAG8, EXOC7, PAX2	730	20	14445	3.95753	1	0.916159	67.3363
GOTERM_CC_DIRECT	GO:0048188~Set1C/COMPASS complex	3	0.00206708	0.0874804	ASH2L, DYDC2, CXXC1	730	10	14445	5.9363	1	0.927826	72.1354
GOTERM_CC_DIRECT	GO:0005776~autophagosome	5	0.00344514	0.0980245	ATG9A, SQSTM1, TBC1D5, ZFYVE1, PIP4K2C	730	35	14445	2.82681	1	0.937018	76.3081
GOTERM_MF_DIRECT	GO:0001077~transcriptional activator activity, RNA polymerase II core promoter proximal region sequence-specific binding	22	0.0151586	0.00123946	ESRRA, ELF3, FOXJ1, KLF13, BARHL2, NR4A2, ARID3B, ZIC1, SRF, TP73, DLX3, GATA2, HOXC11, FLI1, SOX18, MYOG, PBX1, PATZ1, ETV6, FOXI1, PITX1, TLX1	625	197	12123	2.16614	0.506231	0.506231	1.80198
GOTERM_MF_DIRECT	GO:0000978~RNA polymerase II core promoter proximal region sequence-specific DNA binding	30	0.0206708	0.00129146	JDP2, ELF3, ZIC1, GLI3, SRF, KCNIP3, FLI1, NKX3-2, PER1, PATZ1, MYOG, ZNF395, SOX18, ETV6, TLX1, PITX1, ACTB, ESRRA, FOXJ1, KLF13, TBX2, GMEB2, ARID3B, TP73, SREBF2, SNAI3, ZNF217, HOXC11, PBX1, FOXI1	625	309	12123	1.88318	0.520645	0.307645	1.87692
GOTERM_MF_DIRECT	GO:0005096~GTPase activator activity	19	0.0130915	0.00371584	RAP1GAP, TBC1D9, SIPA1L3, MYO9B, RGS16, TBC1D22A, RGS14, ARHGAP21, ARHGAP4, RGS10, RGS1, RGS12, GMIP, TBC1D5, EVI5L, TBC1D21, TBC1D20, ADGRB3, AXIN1	625	174	12123	2.11804	0.879758	0.506426	5.31201
GOTERM_MF_DIRECT	GO:0001228~transcriptional activator activity, RNA polymerase II transcription regulatory region sequence-specific binding	11	0.00757931	0.00538583	GATA2, DLX2, BARX2, MSX1, GATA5, OVOL2, BARHL2, ARID3A, ARID3B, MYOG, FOXO3	625	76	12123	2.80743	0.953709	0.536155	7.61267
GOTERM_MF_DIRECT	GO:0003682~chromatin binding	26	0.0179147	0.00836594	SSRP1, JDP2, JARID2, LDB1, ARID3A, MLH1, PKN1, CBX2, SIRT7, GLI3, TP73, SMC3, NCAPD2, DLX3, HDAC4, GATA2, DLX2, BARX2, FLI1, GATA5, OVOL2, ZC3H12A, BAHCC1, PATZ1, BCAS3, RNF20	625	291	12123	1.73305	0.991606	0.615591	11.5893
GOTERM_MF_DIRECT	GO:0005328~neurotransmitter:sodium symporter activity	5	0.00344514	0.0145196	SLC6A1, SLC6A2, SLC6A11, SLC6A12, SLC6A15	625	19	12123	5.10442	0.999757	0.750184	19.3012
GOTERM_MF_DIRECT	GO:0005332~gamma-aminobutyric acid:sodium symporter activity	3	0.00206708	0.0148072	SLC6A1, SLC6A11, SLC6A12	625	4	12123	14.5476	0.999794	0.70258	19.6458
GOTERM_MF_DIRECT	GO:0005223~intracellular cGMP activated cation channel activity	3	0.00206708	0.0238417	CNGA4, CNGA2	625	5	12123	11.6381	0.999999	0.820267	29.7986
GOTERM_MF_DIRECT	GO:0043565~sequence-specific DNA binding	28	0.0192928	0.027312	PPARD, IRX2, FOXO3, CXXC5, PAX3, DRGX, NR1H2, FLI1, HLX, NKX3-2, HSF4, ETV6, ZBTB49, ESRRA, GSC, LBX1, EMX1, ESRRB, FOXP4, TP73, DLX3, DLX2, SALL2, HDAC4, FOXI2, ZNF217, FOXG1	625	355	12123	1.52989	1	0.826356	33.3703
GOTERM_MF_DIRECT	GO:0017137~Rab GTPase binding	7	0.0048232	0.0387576	TBC1D9, TBC1D5, EVI5L, TBC1D21, TBC1D20, RAB11FIP1, TBC1D22A	625	49	12123	2.77097	1	0.894515	43.9861
GOTERM_MF_DIRECT	GO:0016757~transferase activity, transferring glycosyl groups	6	0.00413417	0.0438525	B4GALT1, XXYLT1, B3GNTL1, POFUT2, GALNT18, B4GALT5	625	38	12123	3.06265	1	0.901688	48.185
GOTERM_MF_DIRECT	GO:0005222~intracellular cAMP activated cation channel activity	3	0.00206708	0.0467516	CNGA4, CNGA2	625	7	12123	8.31291	1	0.896718	50.4413
GOTERM_MF_DIRECT	GO:0005057~receptor signaling protein activity	4	0.00275611	0.0622414	DOK2, RGS12, RGS14, ADCYAP1	625	18	12123	4.3104	1	0.939959	61.0238
GOTERM_MF_DIRECT	GO:0000982~transcription factor activity, RNA polymerase II core promoter proximal region sequence-specific binding	4	0.00275611	0.0622414	SNAI3, JDP2, MSX1, SRF	625	18	12123	4.3104	1	0.939959	61.0238
GOTERM_MF_DIRECT	GO:0015485~cholesterol binding	5	0.00344514	0.0728097	STARD3, SYP, OSBPL2, APOA5, ERLIN2	625	31	12123	3.12852	1	0.953693	66.9911
GOTERM_MF_DIRECT	GO:0003774~motor activity	5	0.00344514	0.0799833	CCDC102A, MYO3B, MYH11, MYO1G, MYO9B	625	32	12123	3.03075	1	0.95767	70.544
GOTERM_MF_DIRECT	GO:0030553~cGMP binding	3	0.00206708	0.0905038	CNGA4, CNGA2	625	10	12123	5.81904	1	0.965735	75.1149
GOTERM_MF_DIRECT	GO:0005544~calcium-dependent phospholipid binding	5	0.00344514	0.0953303	SYT1, SYT12, SYT8, SYT9, CPNE3	625	34	12123	2.85247	1	0.96503	76.9825
