# Supplementary material for: Differential MicroRNA Expression Involved in Endometrial Receptivity of Goats
Source: Biomolecules. 2021 Mar 22;11(3):472. doi: 10.3390/biom11030472 (PMC8004627; doi:10.3390/biom11030472)
Supplement: Supplementary file 1 [file biomolecules-11-00472-s001.zip › Supplementary Table S7.xlsx]

## Sheet: Supplementary Table S7
Supplementary Table S7. KEGG pathway analysis of the target genes of DEMs
Term	Database	ID	Input number	Background number	P-Value	Corrected P-Value	Input	Hyperlink
Taurine and hypotaurine metabolism	KEGG PATHWAY	chx00430	5	12	0.000277356	0.0807105	GADL1|GGT7|CDO1|GAD2|GGT5	http://www.genome.jp/kegg-bin/show_pathway?chx00430/chx:102178638%09red/chx:102176564%09red/chx:102175220%09red/chx:102190230%09red/chx:102182719%09red
Metabolic pathways	KEGG PATHWAY	chx01100	82	1505	0.00098563	0.0921921	MSMO1|ATP6V0B|MCAT|ACADS|GPAT2|EARS2|TALDO1|ALDH3A1|CDO1|IMPDH1|DHTKD1|GADL1|FBP2|PGS1|CRYL1|B3GAT1|HPSE2|SQLE|GAD2|ACP5|OGDH|MVK|PANK4|ACSM1|TKTL1|SPR|NDST3|OXSM|PNPLA2|FIG4|FASN|ETHE1|LPCAT1|B4GALT1|SCLY|B4GALT5|PYGM|PIP4K2C|PKM|GALT|DGKZ|GBGT1|ENTPD4|PLCB4|NDUFS6|TPO|HK3|LARGE2|PIGL|MAN2A1|PIGO|ATP6V1H|CERS3|GGT7|ACADSB|PLCD1|ACO1|ALG12|UROS|MAT1A|DHRS3|CSGALNACT1|DBH|GALNT14|PCYT1B|ATP4B|ADCY…	http://www.genome.jp/kegg-bin/show_pathway?chx01100/chx:102177250%09red/chx:102181751%09red/chx:102172896%09red/chx:102183291%09red/chx:102182085%09red/chx:100861286%09red/chx:102182591%09red/chx:102175921%09red/chx:102187654%09red/chx:102187432%09red/chx:100861103%09red/chx:102180069%09red/chx:102170708%09red/chx:102173669%09red/chx:102182976%09red/chx:102169726%09red/chx:102180505%09red/chx:102…
Wnt signaling pathway	KEGG PATHWAY	chx04310	15	163	0.00235374	0.136988	NKD1|FBXW11|SOST|PLCB4|AXIN1|FZD6|WNT10A|CAMK2G|CAMK2A|CAMK2B|PPARD|NKD2|RUVBL1|WNT5A|WNT7B	http://www.genome.jp/kegg-bin/show_pathway?chx04310/chx:102177945%09red/chx:102185084%09red/chx:106504040%09red/chx:102186146%09red/chx:102169344%09red/chx:102174518%09red/chx:102187079%09red/chx:102185686%09red/chx:102170375%09red/chx:102170921%09red/chx:102176762%09red/chx:102180505%09red/chx:102176768%09red/chx:102170617%09red/chx:102185715%09red
Aldosterone synthesis and secretion	KEGG PATHWAY	chx04925	11	103	0.00308742	0.145931	DAGLA|CACNA1H|PLCB4|ADCY2|NR4A2|CAMK2G|PRKCE|CAMK2A|CAMK2B|GNA11|ATP2B1	http://www.genome.jp/kegg-bin/show_pathway?chx04925/chx:102177581%09red/chx:102177328%09red/chx:102185084%09red/chx:102169016%09red/chx:102170586%09red/chx:102169808%09red/chx:102185715%09red/chx:102171922%09red/chx:102176762%09red/chx:102180505%09red/chx:102174093%09red
Gastric acid secretion	KEGG PATHWAY	chx04971	9	77	0.00417864	0.145931	SLC9A4|PLCB4|ATP4B|ADCY2|CAMK2G|CAMK2A|CAMK2B|KCNQ1|CFTR	http://www.genome.jp/kegg-bin/show_pathway?chx04971/chx:102176762%09red/chx:102185084%09red/chx:102189132%09red/chx:102174913%09red/chx:102171922%09red/chx:102185715%09red/chx:102185581%09red/chx:102179446%09red/chx:102180505%09red
Basal cell carcinoma	KEGG PATHWAY	chx05217	8	63	0.0043139	0.145931	AXIN1|FZD6|WNT10A|GADD45G|GLI3|SHH|WNT5A|WNT7B	http://www.genome.jp/kegg-bin/show_pathway?chx05217/chx:102178142%09red/chx:102177945%09red/chx:102176768%09red/chx:102188317%09red/chx:102170375%09red/chx:102170921%09red/chx:102170201%09red/chx:102170617%09red
Synaptic vesicle cycle	KEGG PATHWAY	chx04721	9	78	0.00451333	0.145931	ATP6V0B|SLC6A2|SLC6A1|SYT1|ATP6V1H|STX1A|AP2A2|SLC6A12|SLC6A11	http://www.genome.jp/kegg-bin/show_pathway?chx04721/chx:102185209%09red/chx:102172245%09red/chx:102188093%09red/chx:102191393%09red/chx:102188363%09red/chx:102183039%09red/chx:102181518%09red/chx:102175945%09red/chx:102171480%09red
Proteoglycans in cancer	KEGG PATHWAY	chx05205	16	203	0.0069282	0.174146	DCN|CTTN|FZD6|VAV1|WNT10A|VAV3|CAMK2G|CAMK2A|CAMK2B|RPS6KB2|NUDT16L1|SHH|WNT5A|HPSE2|ACTB|WNT7B	http://www.genome.jp/kegg-bin/show_pathway?chx05205/chx:102177428%09red/chx:102168332%09red/chx:102177945%09red/chx:102185084%09red/chx:102189645%09red/chx:102170201%09red/chx:100860944%09red/chx:102185715%09red/chx:100860883%09red/chx:102170921%09red/chx:102176762%09red/chx:102176768%09red/chx:102190573%09red/chx:102177683%09red/chx:102182675%09red/chx:102170617%09red
Melanogenesis	KEGG PATHWAY	chx04916	10	100	0.0070959	0.174146	PLCB4|ADCY2|FZD6|WNT10A|CAMK2G|CAMK2A|CAMK2B|WNT5A|KITLG|WNT7B	http://www.genome.jp/kegg-bin/show_pathway?chx04916/chx:102177945%09red/chx:102185084%09red/chx:100860807%09red/chx:102171922%09red/chx:102185715%09red/chx:102170921%09red/chx:102176762%09red/chx:102180505%09red/chx:102176768%09red/chx:102170617%09red
Hippo signaling pathway	KEGG PATHWAY	chx04390	13	151	0.0073974	0.174146	PPP2R1B|DLG2|FBXW11|AXIN1|FZD6|WNT10A|PPP2R2C|TGFB3|TP73|WNT5A|AJUBA|ACTB|WNT7B	http://www.genome.jp/kegg-bin/show_pathway?chx04390/chx:102169162%09red/chx:102189962%09red/chx:102177945%09red/chx:102188298%09red/chx:102183518%09red/chx:100860883%09red/chx:102187079%09red/chx:102170375%09red/chx:102170921%09red/chx:102176768%09red/chx:102170617%09red/chx:102170070%09red/chx:102184175%09red
Neurotrophin signaling pathway	KEGG PATHWAY	chx04722	11	120	0.00874108	0.174146	FOXO3|PSEN2|CAMK2G|CAMK2A|CAMK2B|NTRK3|IKBKB|ARHGDIG|TP73|IRAK1|MATK	http://www.genome.jp/kegg-bin/show_pathway?chx04722/chx:102185084%09red/chx:102177432%09red/chx:102185715%09red/chx:102169819%09red/chx:102177406%09red/chx:102184175%09red/chx:102176762%09red/chx:102188676%09red/chx:102190980%09red/chx:102173735%09red/chx:102185689%09red
Adrenergic signaling in cardiomyocytes	KEGG PATHWAY	chx04261	13	155	0.00897661	0.174146	PPP2R1B|PLCB4|ADCY2|ATP2A3|CAMK2G|CAMK2A|PPP2R2C|KCNQ1|MYL2|CAMK2B|ATP2B1|SCN4B|CACNG7	http://www.genome.jp/kegg-bin/show_pathway?chx04261/chx:102182329%09red/chx:102185084%09red/chx:102188298%09red/chx:102174913%09red/chx:102176258%09red/chx:102171922%09red/chx:102179873%09red/chx:102185715%09red/chx:102176762%09red/chx:102180505%09red/chx:102180626%09red/chx:102170070%09red/chx:102174093%09red
Notch signaling pathway	KEGG PATHWAY	chx04330	6	48	0.0136603	0.248447	DTX4|DTX3L|PSEN2|NOTCH3|DLL1|JAG1	http://www.genome.jp/kegg-bin/show_pathway?chx04330/chx:102189768%09red/chx:102189202%09red/chx:102190715%09red/chx:102182594%09red/chx:102190980%09red/chx:102172763%09red
TGF-beta signaling pathway	KEGG PATHWAY	chx04350	9	96	0.014866	0.254471	DCN|PPP2R1B|TGFB3|ACVR1|NEO1|RPS6KB2|CHRD|FMOD|RGMA	http://www.genome.jp/kegg-bin/show_pathway?chx04350/chx:102189962%09red/chx:102175214%09red/chx:100860944%09red/chx:102181631%09red/chx:100860926%09red/chx:102183621%09red/chx:102182675%09red/chx:102183457%09red/chx:102170070%09red
Mitophagy - animal	KEGG PATHWAY	chx04137	7	66	0.0172238	0.263797	SQSTM1|TFEB|AMBRA1|GABARAPL2|FOXO3|MFN2|ATG9A	http://www.genome.jp/kegg-bin/show_pathway?chx04137/chx:102172251%09red/chx:100861246%09red/chx:102174886%09red/chx:102184456%09red/chx:102188676%09red/chx:102174171%09red/chx:102181325%09red
Rap1 signaling pathway	KEGG PATHWAY	chx04015	15	211	0.0195688	0.284726	ACTB|RGS14|PLCB4|RAP1GAP|ADCY2|VAV1|VAV3|DRD2|EFNA2|ITGAL|FGF8|FGF6|SIPA1L3|BCAR1|KITLG	http://www.genome.jp/kegg-bin/show_pathway?chx04015/chx:102177428%09red/chx:106502352%09red/chx:102177355%09red/chx:102189645%09red/chx:102177831%09red/chx:100860807%09red/chx:102179261%09red/chx:102171922%09red/chx:100860883%09red/chx:102186007%09red/chx:102180381%09red/chx:102176451%09red/chx:102180505%09red/chx:102172115%09red/chx:102189175%09red
Insulin secretion	KEGG PATHWAY	chx04911	8	88	0.0244231	0.320407	STX1A|PLCB4|ADCY2|CAMK2G|CAMK2A|CAMK2B|ADCYAP1|GNA11	http://www.genome.jp/kegg-bin/show_pathway?chx04911/chx:102177328%09red/chx:102185084%09red/chx:102171922%09red/chx:102185715%09red/chx:102172953%09red/chx:102176762%09red/chx:102180505%09red/chx:102171480%09red
Glucagon signaling pathway	KEGG PATHWAY	chx04922	9	106	0.0253243	0.320407	PLCB4|ADCY2|CAMK2G|CAMK2A|CAMK2B|FBP2|GCGR|PYGM|PKM	http://www.genome.jp/kegg-bin/show_pathway?chx04922/chx:102178731%09red/chx:102185084%09red/chx:102171922%09red/chx:102185715%09red/chx:102180535%09red/chx:102176762%09red/chx:102180505%09red/chx:102185744%09red/chx:102183771%09red
cAMP signaling pathway	KEGG PATHWAY	chx04024	16	247	0.0331411	0.349314	CAMK2G|ADCY2|FSHB|VAV1|VAV3|ATP2A3|DRD2|CAMK2A|CAMK2B|GLI3|CNGA2|CNGA4|ADCYAP1|ATP2B1|PDE4A|CFTR	http://www.genome.jp/kegg-bin/show_pathway?chx04024/chx:102171585%09red/chx:102178142%09red/chx:100861299%09red/chx:102179446%09red/chx:102177355%09red/chx:102185084%09red/chx:102188762%09red/chx:102171922%09red/chx:102180240%09red/chx:102172953%09red/chx:102189645%09red/chx:102185715%09red/chx:102176762%09red/chx:102180626%09red/chx:102177428%09red/chx:102174093%09red
Fatty acid metabolism	KEGG PATHWAY	chx01212	6	60	0.0333887	0.349314	ACADS|PPT2|OXSM|FASN|ACADSB|MCAT	http://www.genome.jp/kegg-bin/show_pathway?chx01212/chx:102191221%09red/chx:100861286%09red/chx:102177588%09red/chx:100861103%09red/chx:102180069%09red/chx:102173897%09red
Pentose phosphate pathway	KEGG PATHWAY	chx00030	4	30	0.0345365	0.349314	PRPS1L1|TKTL1|FBP2|TALDO1	http://www.genome.jp/kegg-bin/show_pathway?chx00030/chx:102175849%09red/chx:102185744%09red/chx:102180994%09red/chx:102184409%09red
Dopaminergic synapse	KEGG PATHWAY	chx04728	10	131	0.034548	0.349314	CALY|PPP2R1B|PLCB4|KIF5A|CAMK2G|DRD2|CAMK2A|PPP2R2C|CAMK2B|DDC	http://www.genome.jp/kegg-bin/show_pathway?chx04728/chx:102177355%09red/chx:102185084%09red/chx:102188298%09red/chx:102174633%09red/chx:102169726%09red/chx:102184400%09red/chx:102185715%09red/chx:102176762%09red/chx:102180505%09red/chx:102170070%09red
Fatty acid biosynthesis	KEGG PATHWAY	chx00061	3	17	0.0349528	0.349314	FASN|OXSM|MCAT	http://www.genome.jp/kegg-bin/show_pathway?chx00061/chx:100861286%09red/chx:102191221%09red/chx:100861103%09red
Cholinergic synapse	KEGG PATHWAY	chx04725	9	113	0.0352082	0.349314	PLCB4|ADCY2|CAMK2G|KCNQ2|CAMK2A|CAMK2B|KCNQ1|CHRNA6|GNA11	http://www.genome.jp/kegg-bin/show_pathway?chx04725/chx:102177328%09red/chx:102188285%09red/chx:102174913%09red/chx:102185084%09red/chx:102171922%09red/chx:102185715%09red/chx:102176762%09red/chx:102170710%09red/chx:102180505%09red
p53 signaling pathway	KEGG PATHWAY	chx04115	7	78	0.0360318	0.349314	CD82|SESN1|SESN2|CCNE1|TP73|GADD45G|CHEK1	http://www.genome.jp/kegg-bin/show_pathway?chx04115/chx:102175632%09red/chx:102187135%09red/chx:102188317%09red/chx:102188610%09red/chx:102184881%09red/chx:102184175%09red/chx:102184185%09red
Circadian rhythm	KEGG PATHWAY	chx04710	4	32	0.0414498	0.349314	BHLHE40|PER1|FBXW11|CRY2	http://www.genome.jp/kegg-bin/show_pathway?chx04710/chx:102187079%09red/chx:102188542%09red/chx:102183085%09red/chx:102173685%09red
Hepatocellular carcinoma	KEGG PATHWAY	chx05225	12	175	0.0426291	0.349314	TGFB3|PHF10|AXIN1|FZD6|WNT10A|HMOX1|GADD45G|ACTL6B|WNT5A|RPS6KB2|ACTB|WNT7B	http://www.genome.jp/kegg-bin/show_pathway?chx05225/chx:102189962%09red/chx:102177945%09red/chx:102176768%09red/chx:102188317%09red/chx:100860951%09red/chx:100860883%09red/chx:102177897%09red/chx:102170375%09red/chx:102170921%09red/chx:102188733%09red/chx:102182675%09red/chx:102170617%09red
mTOR signaling pathway	KEGG PATHWAY	chx04150	11	156	0.0434768	0.349314	SESN2|EIF4E2|TTI1|FZD6|WNT10A|ATP6V1H|RPS6KB2|IKBKB|WDR24|WNT5A|WNT7B	http://www.genome.jp/kegg-bin/show_pathway?chx04150/chx:102175632%09red/chx:102177945%09red/chx:102180441%09red/chx:102184824%09red/chx:100861347%09red/chx:102177406%09red/chx:102170921%09red/chx:102181518%09red/chx:102176768%09red/chx:102182675%09red/chx:102170617%09red
Pathways in cancer	KEGG PATHWAY	chx05200	29	537	0.0437967	0.349314	TGFB3|IKBKB|GADD45G|FZD6|MECOM|WNT10A|CCNE1|MLH1|RPS6KB2|GLI3|JAG1|PLCB4|CAMK2G|CAMK2A|CAMK2B|DLL1|PPARD|FGF8|SHH|FGF6|KITLG|EGLN2|AXIN1|ADCY2|HMOX1|NOTCH3|GNA11|WNT5A|WNT7B	http://www.genome.jp/kegg-bin/show_pathway?chx05200/chx:102178142%09red/chx:102177328%09red/chx:102185084%09red/chx:102188317%09red/chx:102182594%09red/chx:102182675%09red/chx:102182261%09red/chx:102170921%09red/chx:102180505%09red/chx:102189962%09red/chx:102177945%09red/chx:102179261%09red/chx:102185715%09red/chx:102180381%09red/chx:102177406%09red/chx:102181726%09red/chx:100860807%09red/chx:102…
MAPK signaling pathway	KEGG PATHWAY	chx04010	18	299	0.0444027	0.349314	CACNA1H|TGFB3|SRF|MECOM|TAB1|EFNA2|KITLG|GADD45G|IKBKB|DUSP9|MAPT|FGF8|FGF6|DUSP7|IRAK1|DUSP1|MAPK8IP1|CACNG7	http://www.genome.jp/kegg-bin/show_pathway?chx04010/chx:102168334%09red/chx:102189962%09red/chx:106502352%09red/chx:102173700%09red/chx:102180080%09red/chx:100860807%09red/chx:102188317%09red/chx:102176258%09red/chx:100860820%09red/chx:102182261%09red/chx:102179261%09red/chx:102180381%09red/chx:102173698%09red/chx:102177406%09red/chx:102185161%09red/chx:102177581%09red/chx:102180333%09red/chx:102…
Circadian entrainment	KEGG PATHWAY	chx04713	8	100	0.0445977	0.349314	CACNA1H|PLCB4|ADCY2|CAMK2G|CAMK2A|CAMK2B|PER1|ADCYAP1	http://www.genome.jp/kegg-bin/show_pathway?chx04713/chx:102177581%09red/chx:102185084%09red/chx:102171922%09red/chx:102185715%09red/chx:102172953%09red/chx:102173685%09red/chx:102176762%09red/chx:102180505%09red
Carbon metabolism	KEGG PATHWAY	chx01200	9	119	0.0455609	0.349314	OGDH|ACADS|TALDO1|PRPS1L1|TKTL1|FBP2|HK3|ACO1|PKM	http://www.genome.jp/kegg-bin/show_pathway?chx01200/chx:102178731%09red/chx:102183291%09red/chx:102184409%09red/chx:102182403%09red/chx:102180069%09red/chx:102184057%09red/chx:102175849%09red/chx:102185744%09red/chx:102180994%09red
Apelin signaling pathway	KEGG PATHWAY	chx04371	10	138	0.0456148	0.349314	JAG1|PLCB4|HDAC4|ADCY2|GABARAPL2|PRKCE|NOTCH3|MYL2|UCP1|RPS6KB2	http://www.genome.jp/kegg-bin/show_pathway?chx04371/chx:102189768%09red/chx:102189202%09red/chx:102169016%09red/chx:102187736%09red/chx:100861246%09red/chx:102171922%09red/chx:102179873%09red/chx:102180505%09red/chx:102190982%09red/chx:102182675%09red
Signaling pathways regulating pluripotency of stem cells	KEGG PATHWAY	chx04550	10	139	0.0473705	0.353457	LIF|ACVR1|AXIN1|FZD6|ESRRB|WNT10A|JARID2|DUSP9|WNT5A|WNT7B	http://www.genome.jp/kegg-bin/show_pathway?chx04550/chx:102168334%09red/chx:102184681%09red/chx:102177945%09red/chx:102188524%09red/chx:102176243%09red/chx:102170375%09red/chx:102170921%09red/chx:102176768%09red/chx:102170617%09red/chx:100860926%09red
Cell cycle	KEGG PATHWAY	chx04110	9	126	0.0599873	0.436408	TGFB3|BUB3|CDKN1C|SMC3|CCNE1|GADD45G|FZR1|ANAPC2|CHEK1	http://www.genome.jp/kegg-bin/show_pathway?chx04110/chx:102189962%09red/chx:108634245%09red/chx:102188317%09red/chx:102184881%09red/chx:102181216%09red/chx:102178264%09red/chx:102184185%09red/chx:102186457%09red/chx:102178035%09red
Other types of O-glycan biosynthesis	KEGG PATHWAY	chx00514	3	22	0.0617116	0.438002	B4GALT1|PLOD3|POFUT2	http://www.genome.jp/kegg-bin/show_pathway?chx00514/chx:102174438%09red/chx:100861039%09red/chx:100860927%09red
GABAergic synapse	KEGG PATHWAY	chx04727	7	90	0.0649965	0.450333	SLC6A1|ADCY2|SLC38A3|GABARAPL2|SLC6A12|SLC6A11|GAD2	http://www.genome.jp/kegg-bin/show_pathway?chx04727/chx:102172245%09red/chx:102188093%09red/chx:102188363%09red/chx:100861246%09red/chx:102171922%09red/chx:102178638%09red/chx:102174074%09red
Mannose type O-glycan biosynthesis	KEGG PATHWAY	chx00515	3	23	0.0679361	0.457517	B4GALT1|B3GAT1|LARGE2	http://www.genome.jp/kegg-bin/show_pathway?chx00515/chx:102183620%09red/chx:102174927%09red/chx:100860927%09red
Sulfur metabolism	KEGG PATHWAY	chx00920	2	10	0.0691778	0.457517	SUOX|ETHE1	http://www.genome.jp/kegg-bin/show_pathway?chx00920/chx:102174192%09red/chx:102183356%09red
beta-Alanine metabolism	KEGG PATHWAY	chx00410	4	39	0.0713154	0.461173	GADL1|ALDH3A1|ACADS|GAD2	http://www.genome.jp/kegg-bin/show_pathway?chx00410/chx:102178638%09red/chx:102176564%09red/chx:102179701%09red/chx:102180069%09red
GnRH signaling pathway	KEGG PATHWAY	chx04912	7	93	0.073943	0.46777	PLCB4|ADCY2|FSHB|CAMK2G|CAMK2A|CAMK2B|GNA11	http://www.genome.jp/kegg-bin/show_pathway?chx04912/chx:102177328%09red/chx:100861299%09red/chx:102185084%09red/chx:102171922%09red/chx:102185715%09red/chx:102176762%09red/chx:102180505%09red
HIF-1 signaling pathway	KEGG PATHWAY	chx04066	8	114	0.0791595	0.483245	EGLN2|EIF4E2|HK3|CAMK2G|HMOX1|CAMK2A|CAMK2B|RPS6KB2	http://www.genome.jp/kegg-bin/show_pathway?chx04066/chx:102185084%09red/chx:102180441%09red/chx:102191264%09red/chx:100860951%09red/chx:102182403%09red/chx:102185715%09red/chx:102176762%09red/chx:102182675%09red
Biosynthesis of amino acids	KEGG PATHWAY	chx01230	6	76	0.0797104	0.483245	TALDO1|PRPS1L1|TKTL1|MAT1A|ACO1|PKM	http://www.genome.jp/kegg-bin/show_pathway?chx01230/chx:102178731%09red/chx:102184409%09red/chx:102184057%09red/chx:102175849%09red/chx:102176585%09red/chx:102180994%09red
Dilated cardiomyopathy (DCM)	KEGG PATHWAY	chx05414	7	98	0.0903845	0.536773	TGFB3|ADCY2|ATP2A3|DES|MYL2|ACTB|CACNG7	http://www.genome.jp/kegg-bin/show_pathway?chx05414/chx:102189962%09red/chx:102180712%09red/chx:102176258%09red/chx:102171922%09red/chx:100860883%09red/chx:102179873%09red/chx:102180626%09red
Insulin signaling pathway	KEGG PATHWAY	chx04910	9	140	0.0968011	0.563382	EIF4E2|EXOC7|HK3|RPS6KB2|IKBKB|FASN|FBP2|TRIP10|PYGM	http://www.genome.jp/kegg-bin/show_pathway?chx04910/chx:102187349%09red/chx:100861286%09red/chx:102187475%09red/chx:102182403%09red/chx:102177406%09red/chx:102180441%09red/chx:102185744%09red/chx:102182675%09red/chx:102183771%09red
Chemokine signaling pathway	KEGG PATHWAY	chx04062	11	184	0.103259	0.589183	IKBKB|PLCB4|ADCY2|GRK6|VAV3|FGR|GRK1|CXCR3|VAV1|FOXO3|BCAR1	http://www.genome.jp/kegg-bin/show_pathway?chx04062/chx:102177428%09red/chx:100860874%09red/chx:102189645%09red/chx:102176451%09red/chx:102186301%09red/chx:102171922%09red/chx:102177406%09red/chx:102177575%09red/chx:102180505%09red/chx:102188676%09red/chx:102176894%09red
Type II diabetes mellitus	KEGG PATHWAY	chx04930	4	46	0.10954	0.608263	IKBKB|HK3|PRKCE|PKM	http://www.genome.jp/kegg-bin/show_pathway?chx04930/chx:102169016%09red/chx:102178731%09red/chx:102177406%09red/chx:102182403%09red
AMPK signaling pathway	KEGG PATHWAY	chx04152	8	125	0.115054	0.608263	FOXO3|PPP2R1B|PPP2R2C|RPS6KB2|LEP|FASN|FBP2|CFTR	http://www.genome.jp/kegg-bin/show_pathway?chx04152/chx:100861286%09red/chx:102188298%09red/chx:102182675%09red/chx:100860794%09red/chx:102179446%09red/chx:102188676%09red/chx:102185744%09red/chx:102170070%09red
Tyrosine metabolism	KEGG PATHWAY	chx00350	4	47	0.115625	0.608263	TPO|DBH|ALDH3A1|DDC	http://www.genome.jp/kegg-bin/show_pathway?chx00350/chx:102182976%09red/chx:102169726%09red/chx:102179701%09red/chx:102176244%09red
Butanoate metabolism	KEGG PATHWAY	chx00650	3	30	0.118616	0.608263	ACSM1|ACADS|GAD2	http://www.genome.jp/kegg-bin/show_pathway?chx00650/chx:102178638%09red/chx:102182274%09red/chx:102180069%09red
Transcriptional misregulation in cancer	KEGG PATHWAY	chx05202	11	190	0.120373	0.608263	WT1|SPINT1|ETV6|MPO|FLI1|TLX1|CSF2|GADD45G|LDB1|SLC45A3|PBX1	http://www.genome.jp/kegg-bin/show_pathway?chx05202/chx:102188280%09red/chx:102178336%09red/chx:102170836%09red/chx:102188317%09red/chx:102180242%09red/chx:102168980%09red/chx:102185772%09red/chx:102178421%09red/chx:102172450%09red/chx:102182991%09red/chx:100861208%09red
Salmonella infection	KEGG PATHWAY	chx05132	6	86	0.120833	0.608263	PKN1|ARPC1B|CSF2|PLEKHM2|ACTB|KLC4	http://www.genome.jp/kegg-bin/show_pathway?chx05132/chx:102170806%09red/chx:102170108%09red/chx:100860883%09red/chx:102173138%09red/chx:102172617%09red/chx:100861208%09red
Cortisol synthesis and secretion	KEGG PATHWAY	chx04927	5	67	0.123325	0.608263	CACNA1H|GNA11|PLCB4|ADCY2|PBX1	http://www.genome.jp/kegg-bin/show_pathway?chx04927/chx:102180505%09red/chx:102177581%09red/chx:102177328%09red/chx:102170836%09red/chx:102171922%09red
Acute myeloid leukemia	KEGG PATHWAY	chx05221	5	67	0.123325	0.608263	IKBKB|MPO|PPARD|CSF2|RPS6KB2	http://www.genome.jp/kegg-bin/show_pathway?chx05221/chx:102177406%09red/chx:102185772%09red/chx:102182675%09red/chx:102174518%09red/chx:100861208%09red
Yersinia infection	KEGG PATHWAY	chx05135	8	128	0.126148	0.611816	PKN1|TAB1|IKBKB|VAV1|ACTB|IRAK1|BCAR1|VAV3	http://www.genome.jp/kegg-bin/show_pathway?chx05135/chx:102177428%09red/chx:102189645%09red/chx:102172617%09red/chx:102177432%09red/chx:100860883%09red/chx:102177406%09red/chx:102185161%09red/chx:102176451%09red
Amphetamine addiction	KEGG PATHWAY	chx05031	5	69	0.134111	0.614203	DDC|STX1A|CAMK2G|CAMK2A|CAMK2B	http://www.genome.jp/kegg-bin/show_pathway?chx05031/chx:102185715%09red/chx:102171480%09red/chx:102169726%09red/chx:102176762%09red/chx:102185084%09red
Longevity regulating pathway	KEGG PATHWAY	chx04211	6	89	0.134883	0.614203	SESN2|EIF4E2|SESN1|ADCY2|RPS6KB2|FOXO3	http://www.genome.jp/kegg-bin/show_pathway?chx04211/chx:102175632%09red/chx:102187135%09red/chx:102180441%09red/chx:102171922%09red/chx:102188676%09red/chx:102182675%09red
Galactose metabolism	KEGG PATHWAY	chx00052	3	32	0.135082	0.614203	GALT|HK3|B4GALT1	http://www.genome.jp/kegg-bin/show_pathway?chx00052/chx:102172896%09red/chx:102182403%09red/chx:100860927%09red
Mucin type O-glycan biosynthesis	KEGG PATHWAY	chx00512	3	32	0.135082	0.614203	GALNT14|B4GALT5|GALNT18	http://www.genome.jp/kegg-bin/show_pathway?chx00512/chx:102172079%09red/chx:102173105%09red/chx:102177250%09red
Chagas disease (American trypanosomiasis)	KEGG PATHWAY	chx05142	7	111	0.141787	0.634769	PPP2R1B|TGFB3|PLCB4|PPP2R2C|IKBKB|GNA11|IRAK1	http://www.genome.jp/kegg-bin/show_pathway?chx05142/chx:102189962%09red/chx:102177328%09red/chx:102188298%09red/chx:102177432%09red/chx:102177406%09red/chx:102180505%09red/chx:102170070%09red
Malaria	KEGG PATHWAY	chx05144	4	52	0.148125	0.64282	HBAI|TGFB3|ITGAL|ACKR1	http://www.genome.jp/kegg-bin/show_pathway?chx05144/chx:102169438%09red/chx:102172115%09red/chx:102189962%09red/chx:102168959%09red
Rheumatoid arthritis	KEGG PATHWAY	chx05323	6	92	0.149664	0.64282	ATP6V0B|ACP5|TGFB3|ATP6V1H|CSF2|ITGAL	http://www.genome.jp/kegg-bin/show_pathway?chx05323/chx:102189962%09red/chx:102191393%09red/chx:102181518%09red/chx:102172115%09red/chx:102191322%09red/chx:100861208%09red
Pantothenate and CoA biosynthesis	KEGG PATHWAY	chx00770	2	17	0.15194	0.64282	GADL1|PANK4	http://www.genome.jp/kegg-bin/show_pathway?chx00770/chx:102176564%09red/chx:102185020%09red
Tight junction	KEGG PATHWAY	chx04530	10	178	0.152421	0.64282	MYH11|PPP2R1B|DLG2|PRKCE|PPP2R2C|CTTN|MYL2|ACTB|CFTR|TJAP1	http://www.genome.jp/kegg-bin/show_pathway?chx04530/chx:102169162%09red/chx:102179446%09red/chx:102168332%09red/chx:102169016%09red/chx:102188298%09red/chx:102179429%09red/chx:100860883%09red/chx:102179873%09red/chx:102177493%09red/chx:102170070%09red
Calcium signaling pathway	KEGG PATHWAY	chx04020	11	202	0.159022	0.654036	CACNA1H|PLCB4|ADCY2|ATP2A3|PDE1C|CAMK2G|CAMK2A|CAMK2B|GNA11|PLCD1|ATP2B1	http://www.genome.jp/kegg-bin/show_pathway?chx04020/chx:102177581%09red/chx:102177328%09red/chx:102184479%09red/chx:102185084%09red/chx:102180455%09red/chx:102171922%09red/chx:102185715%09red/chx:102176762%09red/chx:102180505%09red/chx:102180626%09red/chx:102174093%09red
Cell adhesion molecules (CAMs)	KEGG PATHWAY	chx04514	9	158	0.159576	0.654036	MPZL1|CD22|NRXN2|CNTN2|NEO1|ITGAL|L1CAM|NECTIN1|CADM3	http://www.genome.jp/kegg-bin/show_pathway?chx04514/chx:102169922%09red/chx:102168238%09red/chx:102175214%09red/chx:102185210%09red/chx:102173346%09red/chx:102186231%09red/chx:102172115%09red/chx:102181196%09red/chx:102181324%09red
B cell receptor signaling pathway	KEGG PATHWAY	chx04662	5	74	0.162803	0.657996	IKBKB|CD22|CARD11|VAV1|VAV3	http://www.genome.jp/kegg-bin/show_pathway?chx04662/chx:102189645%09red/chx:102177428%09red/chx:102185210%09red/chx:102177406%09red/chx:102190375%09red
Hypertrophic cardiomyopathy (HCM)	KEGG PATHWAY	chx05410	6	95	0.165135	0.658277	TGFB3|ATP2A3|DES|MYL2|ACTB|CACNG7	http://www.genome.jp/kegg-bin/show_pathway?chx05410/chx:102189962%09red/chx:102180712%09red/chx:102176258%09red/chx:100860883%09red/chx:102179873%09red/chx:102180626%09red
Inositol phosphate metabolism	KEGG PATHWAY	chx00562	5	75	0.168817	0.663861	FIG4|INPP5K|PLCB4|PIP4K2C|PLCD1	http://www.genome.jp/kegg-bin/show_pathway?chx00562/chx:102180505%09red/chx:102177657%09red/chx:102184062%09red/chx:102187654%09red/chx:102184479%09red
Steroid biosynthesis	KEGG PATHWAY	chx00100	2	19	0.178121	0.682017	MSMO1|SQLE	http://www.genome.jp/kegg-bin/show_pathway?chx00100/chx:102180413%09red/chx:102187506%09red
Glycosaminoglycan biosynthesis - chondroitin sulfate / dermatan sulfate	KEGG PATHWAY	chx00532	2	19	0.178121	0.682017	CHST15|CSGALNACT1	http://www.genome.jp/kegg-bin/show_pathway?chx00532/chx:102179262%09red/chx:102179349%09red
Sphingolipid signaling pathway	KEGG PATHWAY	chx04071	7	120	0.184026	0.688233	PPP2R1B|PLCB4|CERS3|PRKCE|PPP2R2C|NSMAF|ABCC1	http://www.genome.jp/kegg-bin/show_pathway?chx04071/chx:102169911%09red/chx:102188421%09red/chx:102169016%09red/chx:102188298%09red/chx:102177770%09red/chx:102180505%09red/chx:102170070%09red
Human T-cell leukemia virus 1 infection	KEGG PATHWAY	chx05166	12	232	0.184932	0.688233	TGFB3|SRF|ADCY2|BUB3|CCNE1|CSF2|IKBKB|ZFP36|ITGAL|MSX1|ANAPC2|CHEK1	http://www.genome.jp/kegg-bin/show_pathway?chx05166/chx:102190677%09red/chx:102189962%09red/chx:102173700%09red/chx:102184881%09red/chx:102171922%09red/chx:102181216%09red/chx:102177406%09red/chx:100861208%09red/chx:102184185%09red/chx:102172115%09red/chx:102183627%09red/chx:102178035%09red
Thyroid hormone signaling pathway	KEGG PATHWAY	chx04919	7	121	0.189015	0.688233	PLCB4|ATP2A3|MED27|NOTCH3|MED16|PLCD1|ACTB	http://www.genome.jp/kegg-bin/show_pathway?chx04919/chx:102184479%09red/chx:102189202%09red/chx:102184617%09red/chx:100860883%09red/chx:102176616%09red/chx:102180505%09red/chx:102180626%09red
Endometrial cancer	KEGG PATHWAY	chx05213	4	58	0.191094	0.688233	FOXO3|AXIN1|MLH1|GADD45G	http://www.genome.jp/kegg-bin/show_pathway?chx05213/chx:102188676%09red/chx:102188317%09red/chx:102181726%09red/chx:102170375%09red
T cell receptor signaling pathway	KEGG PATHWAY	chx04660	6	100	0.19233	0.688233	VAV1|CARD11|CSF2|IKBKB|GRAP2|VAV3	http://www.genome.jp/kegg-bin/show_pathway?chx04660/chx:102177428%09red/chx:102189645%09red/chx:102185639%09red/chx:102177406%09red/chx:102190375%09red/chx:100861208%09red
Ubiquitin mediated proteolysis	KEGG PATHWAY	chx04120	8	145	0.198556	0.688233	UBOX5|FBXW11|UBE2O|UBE3C|FZR1|PIAS3|SAE1|ANAPC2	http://www.genome.jp/kegg-bin/show_pathway?chx04120/chx:102170756%09red/chx:102187079%09red/chx:102185884%09red/chx:106501723%09red/chx:108633205%09red/chx:102178264%09red/chx:102181216%09red/chx:102191553%09red
Neomycin, kanamycin and gentamicin biosynthesis	KEGG PATHWAY	chx00524	1	5	0.200349	0.688233	HK3	http://www.genome.jp/kegg-bin/show_pathway?chx00524/chx:102182403%09red
Phosphatidylinositol signaling system	KEGG PATHWAY	chx04070	6	102	0.203658	0.688233	DGKZ|PLCB4|INPP5K|PLCD1|IP6K2|PIP4K2C	http://www.genome.jp/kegg-bin/show_pathway?chx04070/chx:102184479%09red/chx:102187654%09red/chx:102187085%09red/chx:102184173%09red/chx:102177657%09red/chx:102180505%09red
Terpenoid backbone biosynthesis	KEGG PATHWAY	chx00900	2	21	0.204919	0.688233	DHDDS|MVK	http://www.genome.jp/kegg-bin/show_pathway?chx00900/chx:102176815%09red/chx:102169144%09red
Regulation of actin cytoskeleton	KEGG PATHWAY	chx04810	11	215	0.207	0.688233	VAV1|ARPC1B|VAV3|ITGAL|INSRR|MYL2|FGF8|FGF6|ACTB|BCAR1|PIP4K2C	http://www.genome.jp/kegg-bin/show_pathway?chx04810/chx:102177428%09red/chx:102172311%09red/chx:102187654%09red/chx:102179261%09red/chx:102170108%09red/chx:100860883%09red/chx:102189645%09red/chx:102180381%09red/chx:102179873%09red/chx:102176451%09red/chx:102172115%09red
Pancreatic secretion	KEGG PATHWAY	chx04972	6	103	0.209411	0.688233	PLCB4|ADCY2|ATP2A3|KCNQ1|ATP2B1|CFTR	http://www.genome.jp/kegg-bin/show_pathway?chx04972/chx:102174913%09red/chx:102171922%09red/chx:102179446%09red/chx:102180505%09red/chx:102180626%09red/chx:102174093%09red
Human papillomavirus infection	KEGG PATHWAY	chx05165	17	357	0.211809	0.688233	ATP6V0B|PPP2R1B|DLG2|AXIN1|FZD6|NOTCH3|WNT10A|CCNE1|ATP6V1H|PPP2R2C|RPS6KB2|IKBKB|WNT5A|PKM|WNT7B|JAG1|HES7	http://www.genome.jp/kegg-bin/show_pathway?chx05165/chx:102178731%09red/chx:102169162%09red/chx:102189768%09red/chx:102177945%09red/chx:102189202%09red/chx:102176768%09red/chx:102188298%09red/chx:102170375%09red/chx:102181518%09red/chx:102177406%09red/chx:102170921%09red/chx:102191393%09red/chx:102184185%09red/chx:102170070%09red/chx:102182675%09red/chx:102170617%09red/chx:106503241%09red
Long-term depression	KEGG PATHWAY	chx04730	4	61	0.213897	0.688233	PPP2R1B|PLCB4|GNAZ|GNA11	http://www.genome.jp/kegg-bin/show_pathway?chx04730/chx:102180505%09red/chx:106501838%09red/chx:102177328%09red/chx:102170070%09red
Type I diabetes mellitus	KEGG PATHWAY	chx04940	4	61	0.213897	0.688233	PTPRN2|GAD2|PRF1|ICA1	http://www.genome.jp/kegg-bin/show_pathway?chx04940/chx:102171130%09red/chx:102171032%09red/chx:102170848%09red/chx:102178638%09red
Glycerophospholipid metabolism	KEGG PATHWAY	chx00564	6	104	0.215221	0.688233	DGKZ|PCYT1B|LPCAT1|GPAT2|AGPAT4|PGS1	http://www.genome.jp/kegg-bin/show_pathway?chx00564/chx:102187432%09red/chx:102180205%09red/chx:102186907%09red/chx:102175409%09red/chx:102185364%09red/chx:102184173%09red
Longevity regulating pathway - multiple species	KEGG PATHWAY	chx04213	4	62	0.22166	0.701121	FOXO3|CRYAB|ADCY2|RPS6KB2	http://www.genome.jp/kegg-bin/show_pathway?chx04213/chx:102171725%09red/chx:102182675%09red/chx:102171922%09red/chx:102188676%09red
Parathyroid hormone synthesis, secretion and action	KEGG PATHWAY	chx04928	6	106	0.227001	0.703584	SOST|PLCB4|ADCY2|NR4A2|GNA11|PDE4A	http://www.genome.jp/kegg-bin/show_pathway?chx04928/chx:102177328%09red/chx:102188762%09red/chx:102171922%09red/chx:102169808%09red/chx:102185686%09red/chx:102180505%09red
Phosphonate and phosphinate metabolism	KEGG PATHWAY	chx00440	1	6	0.229602	0.703584	PCYT1B	http://www.genome.jp/kegg-bin/show_pathway?chx00440/chx:102180205%09red
Proximal tubule bicarbonate reclamation	KEGG PATHWAY	chx04964	2	23	0.23211	0.703584	SLC38A3|SLC9A3	http://www.genome.jp/kegg-bin/show_pathway?chx04964/chx:102184475%09red/chx:102174074%09red
Other glycan degradation	KEGG PATHWAY	chx00511	2	23	0.23211	0.703584	FUCA1|MANBA	http://www.genome.jp/kegg-bin/show_pathway?chx00511/chx:102180711%09red/chx:100750234%09red
FoxO signaling pathway	KEGG PATHWAY	chx04068	7	130	0.236194	0.708583	FOXO3|TGFB3|GABARAPL2|FOXG1|GADD45G|IKBKB|USP7	http://www.genome.jp/kegg-bin/show_pathway?chx04068/chx:102189962%09red/chx:102188997%09red/chx:102188317%09red/chx:100861246%09red/chx:102190556%09red/chx:102177406%09red/chx:102188676%09red
Inflammatory mediator regulation of TRP channels	KEGG PATHWAY	chx04750	6	109	0.245046	0.722478	PLCB4|ADCY2|CAMK2G|PRKCE|CAMK2A|CAMK2B	http://www.genome.jp/kegg-bin/show_pathway?chx04750/chx:102185084%09red/chx:102169016%09red/chx:102171922%09red/chx:102185715%09red/chx:102176762%09red/chx:102180505%09red
Glycosaminoglycan biosynthesis - heparan sulfate / heparin	KEGG PATHWAY	chx00534	2	24	0.245791	0.722478	NDST3|HS3ST2	http://www.genome.jp/kegg-bin/show_pathway?chx00534/chx:102183286%09red/chx:102171771%09red
Leukocyte transendothelial migration	KEGG PATHWAY	chx04670	6	111	0.2573	0.743672	VAV1|VAV3|ITGAL|MYL2|ACTB|BCAR1	http://www.genome.jp/kegg-bin/show_pathway?chx04670/chx:102177428%09red/chx:102189645%09red/chx:100860883%09red/chx:102179873%09red/chx:102176451%09red/chx:102172115%09red
Glycosylphosphatidylinositol (GPI)-anchor biosynthesis	KEGG PATHWAY	chx00563	2	25	0.2595	0.743672	PIGL|PIGO	http://www.genome.jp/kegg-bin/show_pathway?chx00563/chx:102178568%09red/chx:102174206%09red
Th1 and Th2 cell differentiation	KEGG PATHWAY	chx04658	5	89	0.260669	0.743672	IKBKB|DLL1|JAG1|RUNX3|NOTCH3	http://www.genome.jp/kegg-bin/show_pathway?chx04658/chx:102177406%09red/chx:102182594%09red/chx:102175448%09red/chx:102189768%09red/chx:102189202%09red
Long-term potentiation	KEGG PATHWAY	chx04720	4	68	0.269594	0.744912	CAMK2G|PLCB4|CAMK2A|CAMK2B	http://www.genome.jp/kegg-bin/show_pathway?chx04720/chx:102180505%09red/chx:102185715%09red/chx:102176762%09red/chx:102185084%09red
Purine metabolism	KEGG PATHWAY	chx00230	7	137	0.275264	0.744912	ENTPD4|ADCY2|PDE1C|IMPDH1|PRPS1L1|PDE4A|PKM	http://www.genome.jp/kegg-bin/show_pathway?chx00230/chx:102178731%09red/chx:102188762%09red/chx:102180455%09red/chx:102177626%09red/chx:102171922%09red/chx:102170200%09red/chx:102180994%09red
Hedgehog signaling pathway	KEGG PATHWAY	chx04340	3	47	0.276115	0.744912	SHH|GLI3|FBXW11	http://www.genome.jp/kegg-bin/show_pathway?chx04340/chx:102178142%09red/chx:102187079%09red/chx:102170201%09red
Glycerolipid metabolism	KEGG PATHWAY	chx00561	4	69	0.277764	0.744912	DGKZ|PNPLA2|AGPAT4|GPAT2	http://www.genome.jp/kegg-bin/show_pathway?chx00561/chx:102175409%09red/chx:100860889%09red/chx:102184173%09red/chx:102185364%09red
Glycolysis / Gluconeogenesis	KEGG PATHWAY	chx00010	4	69	0.277764	0.744912	HK3|ALDH3A1|FBP2|PKM	http://www.genome.jp/kegg-bin/show_pathway?chx00010/chx:102178731%09red/chx:102185744%09red/chx:102182403%09red/chx:102179701%09red
Colorectal cancer	KEGG PATHWAY	chx05210	5	92	0.281752	0.744912	GADD45G|TGFB3|AXIN1|MLH1|RPS6KB2	http://www.genome.jp/kegg-bin/show_pathway?chx05210/chx:102181726%09red/chx:102189962%09red/chx:102188317%09red/chx:102182675%09red/chx:102170375%09red
Riboflavin metabolism	KEGG PATHWAY	chx00740	1	8	0.284941	0.744912	ACP5	http://www.genome.jp/kegg-bin/show_pathway?chx00740/chx:102191322%09red
Endocytosis	KEGG PATHWAY	chx04144	12	258	0.28596	0.744912	RAB11FIP1|GRK6|ARPC1B|DNAJC6|KIF5A|GRK1|MVB12B|RAB22A|AP2A2|IQSEC1|IQSEC2|GBF1	http://www.genome.jp/kegg-bin/show_pathway?chx04144/chx:102181462%09red/chx:102175945%09red/chx:102174633%09red/chx:102179163%09red/chx:102176540%09red/chx:100861069%09red/chx:102186301%09red/chx:102170108%09red/chx:106503830%09red/chx:102187499%09red/chx:102176894%09red/chx:102172773%09red
Glycosphingolipid biosynthesis - lacto and neolacto series	KEGG PATHWAY	chx00601	2	27	0.28692	0.744912	FUT7|B4GALT1	http://www.genome.jp/kegg-bin/show_pathway?chx00601/chx:100860927%09red/chx:108637190%09red
Endocrine resistance	KEGG PATHWAY	chx01522	5	93	0.288854	0.744912	DLL1|NOTCH3|JAG1|ADCY2|RPS6KB2	http://www.genome.jp/kegg-bin/show_pathway?chx01522/chx:102182594%09red/chx:102182675%09red/chx:102171922%09red/chx:102189768%09red/chx:102189202%09red
Cellular senescence	KEGG PATHWAY	chx04218	8	163	0.289261	0.744912	SQSTM1|TGFB3|CCNE1|ZFP36L1|GADD45G|FOXO3|FBXW11|CHEK1	http://www.genome.jp/kegg-bin/show_pathway?chx04218/chx:102172251%09red/chx:102189962%09red/chx:102187079%09red/chx:102188317%09red/chx:102184881%09red/chx:102184185%09red/chx:102176694%09red/chx:102188676%09red
Tuberculosis	KEGG PATHWAY	chx05152	9	188	0.295526	0.749526	ATP6V0B|RFXANK|TGFB3|CAMK2G|CAMK2A|CAMK2B|ATP6V1H|CORO1A|IRAK1	http://www.genome.jp/kegg-bin/show_pathway?chx05152/chx:102189962%09red/chx:102185084%09red/chx:102185330%09red/chx:102177432%09red/chx:102185715%09red/chx:102189385%09red/chx:102181518%09red/chx:102176762%09red/chx:102191393%09red
Porphyrin and chlorophyll metabolism	KEGG PATHWAY	chx00860	3	49	0.296204	0.749526	HMOX1|EARS2|UROS	http://www.genome.jp/kegg-bin/show_pathway?chx00860/chx:102183845%09red/chx:102181751%09red/chx:100860951%09red
Phenylalanine metabolism	KEGG PATHWAY	chx00360	2	28	0.300595	0.752345	DDC|ALDH3A1	http://www.genome.jp/kegg-bin/show_pathway?chx00360/chx:102169726%09red/chx:102179701%09red
Viral myocarditis	KEGG PATHWAY	chx05416	4	72	0.302489	0.752345	EIF4G1|ITGAL|PRF1|ACTB	http://www.genome.jp/kegg-bin/show_pathway?chx05416/chx:102171130%09red/chx:100860883%09red/chx:102172115%09red/chx:102183267%09red
Mineral absorption	KEGG PATHWAY	chx04978	3	50	0.306283	0.755326	CYBRD1|HMOX1|SLC9A3	http://www.genome.jp/kegg-bin/show_pathway?chx04978/chx:102184475%09red/chx:100861136%09red/chx:100860951%09red
Fc gamma R-mediated phagocytosis	KEGG PATHWAY	chx04666	5	96	0.310338	0.758893	VAV1|ARPC1B|VAV3|PRKCE|RPS6KB2	http://www.genome.jp/kegg-bin/show_pathway?chx04666/chx:102169016%09red/chx:102189645%09red/chx:102177428%09red/chx:102182675%09red/chx:102170108%09red
N-Glycan biosynthesis	KEGG PATHWAY	chx00510	3	52	0.326472	0.769259	B4GALT1|ALG12|MAN2A1	http://www.genome.jp/kegg-bin/show_pathway?chx00510/chx:102182591%09red/chx:102181760%09red/chx:100860927%09red
Thyroid hormone synthesis	KEGG PATHWAY	chx04918	4	75	0.327443	0.769259	TPO|ALB|PLCB4|ADCY2	http://www.genome.jp/kegg-bin/show_pathway?chx04918/chx:102180505%09red/chx:100860821%09red/chx:102182976%09red/chx:102171922%09red
Pancreatic cancer	KEGG PATHWAY	chx05212	4	75	0.327443	0.769259	IKBKB|GADD45G|TGFB3|RPS6KB2	http://www.genome.jp/kegg-bin/show_pathway?chx05212/chx:102177406%09red/chx:102189962%09red/chx:102188317%09red/chx:102182675%09red
Glioma	KEGG PATHWAY	chx05214	4	75	0.327443	0.769259	CAMK2G|CAMK2A|CAMK2B|GADD45G	http://www.genome.jp/kegg-bin/show_pathway?chx05214/chx:102188317%09red/chx:102185715%09red/chx:102176762%09red/chx:102185084%09red
Citrate cycle (TCA cycle)	KEGG PATHWAY	chx00020	2	30	0.327794	0.769259	ACO1|OGDH	http://www.genome.jp/kegg-bin/show_pathway?chx00020/chx:102184057%09red/chx:102183291%09red
Chronic myeloid leukemia	KEGG PATHWAY	chx05220	4	76	0.335792	0.770599	MECOM|IKBKB|TGFB3|GADD45G	http://www.genome.jp/kegg-bin/show_pathway?chx05220/chx:102189962%09red/chx:102188317%09red/chx:102177406%09red/chx:102182261%09red
Bacterial invasion of epithelial cells	KEGG PATHWAY	chx05100	4	76	0.335792	0.770599	ARPC1B|ACTB|CTTN|BCAR1	http://www.genome.jp/kegg-bin/show_pathway?chx05100/chx:100860883%09red/chx:102168332%09red/chx:102170108%09red/chx:102176451%09red
Sulfur relay system	KEGG PATHWAY	chx04122	1	10	0.33631	0.770599	CTU2	http://www.genome.jp/kegg-bin/show_pathway?chx04122/chx:102189424%09red
cGMP-PKG signaling pathway	KEGG PATHWAY	chx04022	8	173	0.343536	0.781008	PLCB4|ADCY2|ATP2A3|PRKCE|ADRA2B|GNA11|ATP2B1|SRF	http://www.genome.jp/kegg-bin/show_pathway?chx04022/chx:102175860%09red/chx:102177328%09red/chx:102173700%09red/chx:102169016%09red/chx:102171922%09red/chx:102180505%09red/chx:102180626%09red/chx:102174093%09red
Fanconi anemia pathway	KEGG PATHWAY	chx03460	3	54	0.346653	0.781986	ERCC1|MLH1|TOP3B	http://www.genome.jp/kegg-bin/show_pathway?chx03460/chx:102170905%09red/chx:102181726%09red/chx:102185767%09red
Lysosome	KEGG PATHWAY	chx04142	6	127	0.359693	0.801015	ATP6V0B|ACP5|ENTPD4|MANBA|PPT2|ATP6V1H	http://www.genome.jp/kegg-bin/show_pathway?chx04142/chx:100750234%09red/chx:102191393%09red/chx:102177626%09red/chx:102181518%09red/chx:102191322%09red/chx:102173897%09red
Ubiquinone and other terpenoid-quinone biosynthesis	KEGG PATHWAY	chx00130	1	11	0.360594	0.801015	COQ7	http://www.genome.jp/kegg-bin/show_pathway?chx00130/chx:102175353%09red
Starch and sucrose metabolism	KEGG PATHWAY	chx00500	2	33	0.368008	0.811291	HK3|PYGM	http://www.genome.jp/kegg-bin/show_pathway?chx00500/chx:102182403%09red/chx:102183771%09red
Fructose and mannose metabolism	KEGG PATHWAY	chx00051	2	34	0.381209	0.819736	HK3|FBP2	http://www.genome.jp/kegg-bin/show_pathway?chx00051/chx:102185744%09red/chx:102182403%09red
Autophagy - other	KEGG PATHWAY	chx04136	2	34	0.381209	0.819736	ATG9A|GABARAPL2	http://www.genome.jp/kegg-bin/show_pathway?chx04136/chx:100861246%09red/chx:102174886%09red
Oxytocin signaling pathway	KEGG PATHWAY	chx04921	7	155	0.381338	0.819736	PLCB4|ADCY2|CAMK2G|CAMK2A|CAMK2B|ACTB|CACNG7	http://www.genome.jp/kegg-bin/show_pathway?chx04921/chx:102185084%09red/chx:102176258%09red/chx:102171922%09red/chx:102185715%09red/chx:100860883%09red/chx:102176762%09red/chx:102180505%09red
EGFR tyrosine kinase inhibitor resistance	KEGG PATHWAY	chx01521	4	82	0.385924	0.819736	FOXO3|RPS6KB2|EIF4E2|GAS6	http://www.genome.jp/kegg-bin/show_pathway?chx01521/chx:102180441%09red/chx:102188676%09red/chx:102182675%09red/chx:102177449%09red
Arrhythmogenic right ventricular cardiomyopathy (ARVC)	KEGG PATHWAY	chx05412	4	82	0.385924	0.819736	CACNG7|DES|ACTB|ATP2A3	http://www.genome.jp/kegg-bin/show_pathway?chx05412/chx:100860883%09red/chx:102180626%09red/chx:102176258%09red/chx:102180712%09red
DNA replication	KEGG PATHWAY	chx03030	2	36	0.407245	0.858755	POLA1|RNASEH2C	http://www.genome.jp/kegg-bin/show_pathway?chx03030/chx:102170032%09red/chx:102179928%09red
Ribosome biogenesis in eukaryotes	KEGG PATHWAY	chx03008	4	85	0.410847	0.860118	REXO1|EMG1|XRN2|IMP4	http://www.genome.jp/kegg-bin/show_pathway?chx03008/chx:102189562%09red/chx:102188905%09red/chx:102171526%09red/chx:102179666%09red
ErbB signaling pathway	KEGG PATHWAY	chx04012	4	86	0.41911	0.87115	CAMK2G|CAMK2A|CAMK2B|RPS6KB2	http://www.genome.jp/kegg-bin/show_pathway?chx04012/chx:102182675%09red/chx:102185715%09red/chx:102176762%09red/chx:102185084%09red
Glutamatergic synapse	KEGG PATHWAY	chx04724	5	112	0.426636	0.877613	GRIK4|PLCB4|GRIK5|SLC38A3|ADCY2	http://www.genome.jp/kegg-bin/show_pathway?chx04724/chx:102180505%09red/chx:102187065%09red/chx:102171922%09red/chx:102174074%09red/chx:102179313%09red
Glycosaminoglycan biosynthesis - keratan sulfate	KEGG PATHWAY	chx00533	1	14	0.428251	0.877613	B4GALT1	http://www.genome.jp/kegg-bin/show_pathway?chx00533/chx:100860927%09red
Insulin resistance	KEGG PATHWAY	chx04931	5	113	0.433855	0.88288	IKBKB|PRKCE|PYGM|NR1H2|RPS6KB2	http://www.genome.jp/kegg-bin/show_pathway?chx04931/chx:102169016%09red/chx:102177406%09red/chx:102182675%09red/chx:102175236%09red/chx:102183771%09red
Progesterone-mediated oocyte maturation	KEGG PATHWAY	chx04914	4	89	0.443723	0.886332	FZR1|AURKA|ANAPC2|ADCY2	http://www.genome.jp/kegg-bin/show_pathway?chx04914/chx:102181216%09red/chx:102178264%09red/chx:102171259%09red/chx:102171922%09red
Gap junction	KEGG PATHWAY	chx04540	4	89	0.443723	0.886332	DRD2|PLCB4|ADCY2|GNA11	http://www.genome.jp/kegg-bin/show_pathway?chx04540/chx:102180505%09red/chx:102177328%09red/chx:102171922%09red/chx:102177355%09red
Vascular smooth muscle contraction	KEGG PATHWAY	chx04270	6	140	0.444689	0.886332	PLCB4|ACTG2|ADCY2|PRKCE|GNA11|ADM	http://www.genome.jp/kegg-bin/show_pathway?chx04270/chx:102177328%09red/chx:102169016%09red/chx:102178091%09red/chx:102171922%09red/chx:102180505%09red/chx:102178279%09red
Fc epsilon RI signaling pathway	KEGG PATHWAY	chx04664	3	65	0.455346	0.898303	VAV1|VAV3|CSF2	http://www.genome.jp/kegg-bin/show_pathway?chx04664/chx:102189645%09red/chx:102177428%09red/chx:100861208%09red
African trypanosomiasis	KEGG PATHWAY	chx05143	2	40	0.457628	0.898303	HBAI|PLCB4	http://www.genome.jp/kegg-bin/show_pathway?chx05143/chx:102180505%09red/chx:102168959%09red
Morphine addiction	KEGG PATHWAY	chx05032	4	91	0.459956	0.898303	PDE1C|PDE4A|ADCY2|GRK6	http://www.genome.jp/kegg-bin/show_pathway?chx05032/chx:102180455%09red/chx:102186301%09red/chx:102171922%09red/chx:102188762%09red
Fluid shear stress and atherosclerosis	KEGG PATHWAY	chx05418	6	143	0.464065	0.900286	SQSTM1|ACVR1|HMOX1|IKBKB|ACTB|DUSP1	http://www.genome.jp/kegg-bin/show_pathway?chx05418/chx:102172251%09red/chx:102180080%09red/chx:100860951%09red/chx:100860883%09red/chx:102177406%09red/chx:100860926%09red
Central carbon metabolism in cancer	KEGG PATHWAY	chx05230	3	67	0.474361	0.911718	HK3|NTRK3|PKM	http://www.genome.jp/kegg-bin/show_pathway?chx05230/chx:102178731%09red/chx:102185689%09red/chx:102182403%09red
TNF signaling pathway	KEGG PATHWAY	chx04668	5	120	0.483722	0.911718	IKBKB|TAB1|JAG1|LIF|CSF2	http://www.genome.jp/kegg-bin/show_pathway?chx04668/chx:102189768%09red/chx:102177406%09red/chx:102185161%09red/chx:100861208%09red/chx:102188524%09red
Prostate cancer	KEGG PATHWAY	chx05215	4	94	0.483987	0.911718	IKBKB|SPINT1|CCNE1|INSRR	http://www.genome.jp/kegg-bin/show_pathway?chx05215/chx:102184185%09red/chx:102172311%09red/chx:102172450%09red/chx:102177406%09red
2-Oxocarboxylic acid metabolism	KEGG PATHWAY	chx01210	1	17	0.488756	0.911718	ACO1	http://www.genome.jp/kegg-bin/show_pathway?chx01210/chx:102184057%09red
Selenocompound metabolism	KEGG PATHWAY	chx00450	1	17	0.488756	0.911718	SCLY	http://www.genome.jp/kegg-bin/show_pathway?chx00450/chx:102175921%09red
Glycosphingolipid biosynthesis - ganglio series	KEGG PATHWAY	chx00604	1	17	0.488756	0.911718	ST8SIA5	http://www.genome.jp/kegg-bin/show_pathway?chx00604/chx:102182085%09red
Leishmaniasis	KEGG PATHWAY	chx05140	3	70	0.502292	0.923159	IRAK1|TAB1|TGFB3	http://www.genome.jp/kegg-bin/show_pathway?chx05140/chx:102189962%09red/chx:102185161%09red/chx:102177432%09red
Glycosphingolipid biosynthesis - globo and isoglobo series	KEGG PATHWAY	chx00603	1	18	0.507468	0.923159	GBGT1	http://www.genome.jp/kegg-bin/show_pathway?chx00603/chx:102180325%09red
Salivary secretion	KEGG PATHWAY	chx04970	4	97	0.507579	0.923159	ATP2B1|AQP5|PLCB4|ADCY2	http://www.genome.jp/kegg-bin/show_pathway?chx04970/chx:102180505%09red/chx:102189554%09red/chx:102171922%09red/chx:102174093%09red
NF-kappa B signaling pathway	KEGG PATHWAY	chx04064	4	97	0.507579	0.923159	IKBKB|CARD11|IRAK1|TAB1	http://www.genome.jp/kegg-bin/show_pathway?chx04064/chx:102177406%09red/chx:102185161%09red/chx:102190375%09red/chx:102177432%09red
Melanoma	KEGG PATHWAY	chx05218	3	71	0.511432	0.92439	FGF6|FGF8|GADD45G	http://www.genome.jp/kegg-bin/show_pathway?chx05218/chx:102180381%09red/chx:102188317%09red/chx:102179261%09red
Nucleotide excision repair	KEGG PATHWAY	chx03420	2	45	0.516959	0.925462	ERCC1|RAD23B	http://www.genome.jp/kegg-bin/show_pathway?chx03420/chx:102170905%09red/chx:102183790%09red
Osteoclast differentiation	KEGG PATHWAY	chx04380	5	125	0.518386	0.925462	IKBKB|ACP5|TAB1|SQSTM1|TREM2	http://www.genome.jp/kegg-bin/show_pathway?chx04380/chx:102189077%09red/chx:102172251%09red/chx:102177406%09red/chx:102185161%09red/chx:102191322%09red
Renin secretion	KEGG PATHWAY	chx04924	3	73	0.529441	0.939436	PDE1C|PLCB4|ADCYAP1	http://www.genome.jp/kegg-bin/show_pathway?chx04924/chx:102180505%09red/chx:102172953%09red/chx:102180455%09red
Ovarian steroidogenesis	KEGG PATHWAY	chx04913	2	47	0.539454	0.944971	ADCY2|FSHB	http://www.genome.jp/kegg-bin/show_pathway?chx04913/chx:100861299%09red/chx:102171922%09red
Endocrine and other factor-regulated calcium reabsorption	KEGG PATHWAY	chx04961	2	48	0.550426	0.944971	PLCB4|AP2A2	http://www.genome.jp/kegg-bin/show_pathway?chx04961/chx:102180505%09red/chx:102175945%09red
Nitrogen metabolism	KEGG PATHWAY	chx00910	1	21	0.559599	0.944971	CA6	http://www.genome.jp/kegg-bin/show_pathway?chx00910/chx:102175605%09red
Fatty acid degradation	KEGG PATHWAY	chx00071	2	49	0.561213	0.944971	ACADS|ACADSB	http://www.genome.jp/kegg-bin/show_pathway?chx00071/chx:102177588%09red/chx:102180069%09red
Sphingolipid metabolism	KEGG PATHWAY	chx00600	2	49	0.561213	0.944971	CERK|CERS3	http://www.genome.jp/kegg-bin/show_pathway?chx00600/chx:102169911%09red/chx:102180489%09red
Cysteine and methionine metabolism	KEGG PATHWAY	chx00270	2	49	0.561213	0.944971	CDO1|MAT1A	http://www.genome.jp/kegg-bin/show_pathway?chx00270/chx:102176585%09red/chx:102190230%09red
ABC transporters	KEGG PATHWAY	chx02010	3	77	0.564313	0.944971	ABCD1|CFTR|ABCC1	http://www.genome.jp/kegg-bin/show_pathway?chx02010/chx:102181759%09red/chx:102177770%09red/chx:102179446%09red
Autophagy - animal	KEGG PATHWAY	chx04140	5	133	0.571655	0.944971	ATG9A|AMBRA1|GABARAPL2|ZFYVE1|RPS6KB2	http://www.genome.jp/kegg-bin/show_pathway?chx04140/chx:100861246%09red/chx:102181505%09red/chx:102182675%09red/chx:102174886%09red/chx:102184456%09red
Tryptophan metabolism	KEGG PATHWAY	chx00380	2	50	0.571813	0.944971	DDC|DHTKD1	http://www.genome.jp/kegg-bin/show_pathway?chx00380/chx:102173669%09red/chx:102169726%09red
Epstein-Barr virus infection	KEGG PATHWAY	chx05169	8	215	0.572262	0.944971	USP7|TAB1|CCNE1|GADD45G|IKBKB|RUNX3|ITGAL|IRAK1	http://www.genome.jp/kegg-bin/show_pathway?chx05169/chx:102188997%09red/chx:102188317%09red/chx:102175448%09red/chx:102177432%09red/chx:102177406%09red/chx:102185161%09red/chx:102184185%09red/chx:102172115%09red
Cocaine addiction	KEGG PATHWAY	chx05030	2	51	0.582226	0.944971	DDC|DRD2	http://www.genome.jp/kegg-bin/show_pathway?chx05030/chx:102169726%09red/chx:102177355%09red
RNA degradation	KEGG PATHWAY	chx03018	3	80	0.589406	0.944971	DDX6|DIS3|XRN2	http://www.genome.jp/kegg-bin/show_pathway?chx03018/chx:102179210%09red/chx:102171526%09red/chx:102170071%09red
Amoebiasis	KEGG PATHWAY	chx05146	4	108	0.589482	0.944971	TGFB3|PLCB4|CSF2|GNA11	http://www.genome.jp/kegg-bin/show_pathway?chx05146/chx:102180505%09red/chx:102189962%09red/chx:102177328%09red/chx:100861208%09red
Toll-like receptor signaling pathway	KEGG PATHWAY	chx04620	4	108	0.589482	0.944971	IKBKB|TAB1|IRAK1|TOLLIP	http://www.genome.jp/kegg-bin/show_pathway?chx04620/chx:102171325%09red/chx:102177406%09red/chx:102185161%09red/chx:102177432%09red
Vitamin digestion and absorption	KEGG PATHWAY	chx04977	1	23	0.591253	0.944971	ABCC1	http://www.genome.jp/kegg-bin/show_pathway?chx04977/chx:102177770%09red
Mismatch repair	KEGG PATHWAY	chx03430	1	23	0.591253	0.944971	MLH1	http://www.genome.jp/kegg-bin/show_pathway?chx03430/chx:102181726%09red
Amino sugar and nucleotide sugar metabolism	KEGG PATHWAY	chx00520	2	52	0.592451	0.944971	GALT|HK3	http://www.genome.jp/kegg-bin/show_pathway?chx00520/chx:102172896%09red/chx:102182403%09red
Neuroactive ligand-receptor interaction	KEGG PATHWAY	chx04080	13	356	0.594351	0.944971	FSHB|GRIK4|DRD2|GRIK5|ADRA2B|LEP|CHRNA6|GAL|MCHR1|ADCYAP1|GCGR|ADM|CRHR2	http://www.genome.jp/kegg-bin/show_pathway?chx04080/chx:102175860%09red/chx:100861299%09red/chx:102177355%09red/chx:102178091%09red/chx:102188285%09red/chx:102187379%09red/chx:100860794%09red/chx:102172953%09red/chx:102180535%09red/chx:102186367%09red/chx:102187065%09red/chx:102179313%09red/chx:102187201%09red
Protein export	KEGG PATHWAY	chx03060	1	24	0.606217	0.944971	SEC61A1	http://www.genome.jp/kegg-bin/show_pathway?chx03060/chx:102175814%09red
Glycosaminoglycan degradation	KEGG PATHWAY	chx00531	1	24	0.606217	0.944971	HPSE2	http://www.genome.jp/kegg-bin/show_pathway?chx00531/chx:102177683%09red
Hepatitis B	KEGG PATHWAY	chx05161	6	167	0.609811	0.944971	TGFB3|EGR3|TAB1|CCNE1|IKBKB|IRAK1	http://www.genome.jp/kegg-bin/show_pathway?chx05161/chx:102189962%09red/chx:102177432%09red/chx:106501825%09red/chx:102185161%09red/chx:102184185%09red/chx:102177406%09red
Phagosome	KEGG PATHWAY	chx04145	6	168	0.615405	0.944971	ATP6V0B|MPO|ATP6V1H|CORO1A|ACTB|SEC61A1	http://www.genome.jp/kegg-bin/show_pathway?chx04145/chx:102185772%09red/chx:102185330%09red/chx:102175814%09red/chx:100860883%09red/chx:102181518%09red/chx:102191393%09red
Protein processing in endoplasmic reticulum	KEGG PATHWAY	chx04141	6	168	0.615405	0.944971	RAD23B|CRYAB|DNAJB12|SEC24A|NPLOC4|SEC61A1	http://www.genome.jp/kegg-bin/show_pathway?chx04141/chx:100861354%09red/chx:102182168%09red/chx:102176523%09red/chx:102175814%09red/chx:102171725%09red/chx:102183790%09red
Histidine metabolism	KEGG PATHWAY	chx00340	1	25	0.620634	0.944971	ALDH3A1	http://www.genome.jp/kegg-bin/show_pathway?chx00340/chx:102179701%09red
Natural killer cell mediated cytotoxicity	KEGG PATHWAY	chx04650	5	141	0.621692	0.944971	VAV1|VAV3|ITGAL|PRF1|CSF2	http://www.genome.jp/kegg-bin/show_pathway?chx04650/chx:102171130%09red/chx:102189645%09red/chx:102172115%09red/chx:102177428%09red/chx:100861208%09red
Valine, leucine and isoleucine degradation	KEGG PATHWAY	chx00280	2	55	0.621999	0.944971	ACADS|ACADSB	http://www.genome.jp/kegg-bin/show_pathway?chx00280/chx:102177588%09red/chx:102180069%09red
Toxoplasmosis	KEGG PATHWAY	chx05145	4	114	0.630624	0.944971	IKBKB|IRAK1|TAB1|TGFB3	http://www.genome.jp/kegg-bin/show_pathway?chx05145/chx:102189962%09red/chx:102177406%09red/chx:102185161%09red/chx:102177432%09red
Protein digestion and absorption	KEGG PATHWAY	chx04974	5	144	0.639531	0.944971	PAG12|PRCP|SLC9A3|SLC7A8|KCNQ1	http://www.genome.jp/kegg-bin/show_pathway?chx04974/chx:102184475%09red/chx:100861207%09red/chx:102174913%09red/chx:102173817%09red/chx:102173746%09red
Antifolate resistance	KEGG PATHWAY	chx01523	2	57	0.64076	0.944971	IKBKB|ABCC1	http://www.genome.jp/kegg-bin/show_pathway?chx01523/chx:102177770%09red/chx:102177406%09red
Collecting duct acid secretion	KEGG PATHWAY	chx04966	1	27	0.647905	0.944971	ATP4B	http://www.genome.jp/kegg-bin/show_pathway?chx04966/chx:102185581%09red
AGE-RAGE signaling pathway in diabetic complications	KEGG PATHWAY	chx04933	4	117	0.650174	0.944971	PLCB4|TGFB3|PRKCE|PLCD1	http://www.genome.jp/kegg-bin/show_pathway?chx04933/chx:102169016%09red/chx:102180505%09red/chx:102189962%09red/chx:102184479%09red
Alzheimer disease	KEGG PATHWAY	chx05010	6	175	0.653263	0.944971	BACE1|PLCB4|MAPT|ATP2A3|PSEN2|NDUFS6	http://www.genome.jp/kegg-bin/show_pathway?chx05010/chx:100860820%09red/chx:102180953%09red/chx:102190980%09red/chx:102180505%09red/chx:102180626%09red/chx:102181207%09red
Regulation of lipolysis in adipocytes	KEGG PATHWAY	chx04923	2	59	0.65878	0.944971	PNPLA2|ADCY2	http://www.genome.jp/kegg-bin/show_pathway?chx04923/chx:100860889%09red/chx:102171922%09red
PPAR signaling pathway	KEGG PATHWAY	chx03320	3	89	0.658898	0.944971	UCP1|PPARD|APOA5	http://www.genome.jp/kegg-bin/show_pathway?chx03320/chx:102179303%09red/chx:102190982%09red/chx:102174518%09red
Phototransduction	KEGG PATHWAY	chx04744	1	28	0.660798	0.944971	GRK1	http://www.genome.jp/kegg-bin/show_pathway?chx04744/chx:102176894%09red
Hippo signaling pathway - multiple species	KEGG PATHWAY	chx04392	1	28	0.660798	0.944971	AJUBA	http://www.genome.jp/kegg-bin/show_pathway?chx04392/chx:102183518%09red
Jak-STAT signaling pathway	KEGG PATHWAY	chx04630	7	205	0.660854	0.944971	LIF|CSF2|LEP|PIAS3|OSM|IL22RA1|GFAP	http://www.genome.jp/kegg-bin/show_pathway?chx04630/chx:102190069%09red/chx:102178497%09red/chx:102188524%09red/chx:102188790%09red/chx:102185884%09red/chx:100860794%09red/chx:100861208%09red
Phospholipase D signaling pathway	KEGG PATHWAY	chx04072	5	148	0.662489	0.944971	DGKZ|KITLG|AGPAT4|PLCB4|ADCY2	http://www.genome.jp/kegg-bin/show_pathway?chx04072/chx:102180505%09red/chx:102185364%09red/chx:102184173%09red/chx:100860807%09red/chx:102171922%09red
PI3K-Akt signaling pathway	KEGG PATHWAY	chx04151	13	375	0.665652	0.944971	FOXO3|PPP2R1B|EIF4E2|PKN1|CCNE1|EFNA2|PPP2R2C|RPS6KB2|IKBKB|OSM|FGF8|FGF6|KITLG	http://www.genome.jp/kegg-bin/show_pathway?chx04151/chx:106502352%09red/chx:102188790%09red/chx:102180441%09red/chx:102172617%09red/chx:100860807%09red/chx:102179261%09red/chx:102180381%09red/chx:102177406%09red/chx:102188298%09red/chx:102184185%09red/chx:102188676%09red/chx:102182675%09red/chx:102170070%09red
Cardiac muscle contraction	KEGG PATHWAY	chx04260	3	90	0.66607	0.944971	CACNG7|MYL2|ATP2A3	http://www.genome.jp/kegg-bin/show_pathway?chx04260/chx:102180626%09red/chx:102176258%09red/chx:102179873%09red
Thermogenesis	KEGG PATHWAY	chx04714	8	235	0.668123	0.944971	ACTL6B|ADCY2|RPS6KB2|PNPLA2|NDUFS6|UCP1|ACTB|SLC25A29	http://www.genome.jp/kegg-bin/show_pathway?chx04714/chx:102179329%09red/chx:102171922%09red/chx:100860883%09red/chx:102190982%09red/chx:102188733%09red/chx:102181207%09red/chx:102182675%09red/chx:100860889%09red
Glutathione metabolism	KEGG PATHWAY	chx00480	2	61	0.676068	0.944971	GGT7|GGT5	http://www.genome.jp/kegg-bin/show_pathway?chx00480/chx:102175220%09red/chx:102182719%09red
MicroRNAs in cancer	KEGG PATHWAY	chx05206	8	237	0.676963	0.944971	PRKCE|CCNE1|HMOX1|SLC45A3|NOTCH3|IKBKB|ST14|ABCC1	http://www.genome.jp/kegg-bin/show_pathway?chx05206/chx:102189202%09red/chx:102169016%09red/chx:102177770%09red/chx:100860951%09red/chx:102177406%09red/chx:102187300%09red/chx:102184185%09red/chx:102182991%09red
Apoptosis	KEGG PATHWAY	chx04210	5	151	0.679073	0.944971	IKBKB|ACTB|LMNB1|PRF1|GADD45G	http://www.genome.jp/kegg-bin/show_pathway?chx04210/chx:102171130%09red/chx:102186582%09red/chx:102188317%09red/chx:102177406%09red/chx:100860883%09red
mRNA surveillance pathway	KEGG PATHWAY	chx03015	3	92	0.680083	0.944971	SMG5|PPP2R1B|PPP2R2C	http://www.genome.jp/kegg-bin/show_pathway?chx03015/chx:102174524%09red/chx:102188298%09red/chx:102170070%09red
Folate biosynthesis	KEGG PATHWAY	chx00790	1	30	0.685185	0.944971	SPR	http://www.genome.jp/kegg-bin/show_pathway?chx00790/chx:102182880%09red
Renin-angiotensin system	KEGG PATHWAY	chx04614	1	30	0.685185	0.944971	PRCP	http://www.genome.jp/kegg-bin/show_pathway?chx04614/chx:102173817%09red
Lysine degradation	KEGG PATHWAY	chx00310	2	63	0.692636	0.950741	DHTKD1|PLOD3	http://www.genome.jp/kegg-bin/show_pathway?chx00310/chx:102173669%09red/chx:100861039%09red
Fatty acid elongation	KEGG PATHWAY	chx00062	1	31	0.696714	0.951848	PPT2	http://www.genome.jp/kegg-bin/show_pathway?chx00062/chx:102173897%09red
Glyoxylate and dicarboxylate metabolism	KEGG PATHWAY	chx00630	1	32	0.707821	0.958173	ACO1	http://www.genome.jp/kegg-bin/show_pathway?chx00630/chx:102184057%09red
Autoimmune thyroid disease	KEGG PATHWAY	chx05320	2	66	0.71617	0.958173	TPO|PRF1	http://www.genome.jp/kegg-bin/show_pathway?chx05320/chx:102171130%09red/chx:102182976%09red
Small cell lung cancer	KEGG PATHWAY	chx05222	3	98	0.719485	0.958173	IKBKB|CCNE1|GADD45G	http://www.genome.jp/kegg-bin/show_pathway?chx05222/chx:102184185%09red/chx:102188317%09red/chx:102177406%09red
Non-small cell lung cancer	KEGG PATHWAY	chx05223	2	67	0.723671	0.958173	FOXO3|GADD45G	http://www.genome.jp/kegg-bin/show_pathway?chx05223/chx:102188676%09red/chx:102188317%09red
Primary immunodeficiency	KEGG PATHWAY	chx05340	1	34	0.728831	0.958173	RFXANK	http://www.genome.jp/kegg-bin/show_pathway?chx05340/chx:102189385%09red
Propanoate metabolism	KEGG PATHWAY	chx00640	1	34	0.728831	0.958173	ACADS	http://www.genome.jp/kegg-bin/show_pathway?chx00640/chx:102180069%09red
Bile secretion	KEGG PATHWAY	chx04976	3	101	0.737723	0.958173	CFTR|ADCY2|SLC9A3	http://www.genome.jp/kegg-bin/show_pathway?chx04976/chx:102184475%09red/chx:102171922%09red/chx:102179446%09red
Renal cell carcinoma	KEGG PATHWAY	chx05211	2	69	0.73817	0.958173	EGLN2|TGFB3	http://www.genome.jp/kegg-bin/show_pathway?chx05211/chx:102189962%09red/chx:102191264%09red
SNARE interactions in vesicular transport	KEGG PATHWAY	chx04130	1	35	0.738763	0.958173	STX1A	http://www.genome.jp/kegg-bin/show_pathway?chx04130/chx:102171480%09red
Viral carcinogenesis	KEGG PATHWAY	chx05203	7	223	0.740485	0.958173	SRF|HDAC4|EGR3|CCNE1|USP7|PKM|CHEK1	http://www.genome.jp/kegg-bin/show_pathway?chx05203/chx:102178731%09red/chx:102173700%09red/chx:102187736%09red/chx:102184881%09red/chx:106501825%09red/chx:102184185%09red/chx:102188997%09red
Choline metabolism in cancer	KEGG PATHWAY	chx05231	3	102	0.74359	0.958173	DGKZ|PCYT1B|RPS6KB2	http://www.genome.jp/kegg-bin/show_pathway?chx05231/chx:102184173%09red/chx:102182675%09red/chx:102180205%09red
Adherens junction	KEGG PATHWAY	chx04520	2	72	0.758697	0.958173	ACTB|NECTIN1	http://www.genome.jp/kegg-bin/show_pathway?chx04520/chx:100860883%09red/chx:102186231%09red
Adipocytokine signaling pathway	KEGG PATHWAY	chx04920	2	72	0.758697	0.958173	LEP|IKBKB	http://www.genome.jp/kegg-bin/show_pathway?chx04920/chx:102177406%09red/chx:100860794%09red
Spliceosome	KEGG PATHWAY	chx03040	4	137	0.762413	0.958173	SRSF4|PQBP1|HNRNPM|SF3B2	http://www.genome.jp/kegg-bin/show_pathway?chx03040/chx:102172047%09red/chx:102173920%09red/chx:102176083%09red/chx:102177229%09red
NOD-like receptor signaling pathway	KEGG PATHWAY	chx04621	5	168	0.76252	0.958173	IKBKB|MFN2|TAB1|PLCB4|GABARAPL2	http://www.genome.jp/kegg-bin/show_pathway?chx04621/chx:102180505%09red/chx:100861246%09red/chx:102181325%09red/chx:102177406%09red/chx:102185161%09red
Oxidative phosphorylation	KEGG PATHWAY	chx00190	4	138	0.767204	0.958173	ATP6V0B|ATP4B|ATP6V1H|NDUFS6	http://www.genome.jp/kegg-bin/show_pathway?chx00190/chx:102191393%09red/chx:102181207%09red/chx:102185581%09red/chx:102181518%09red
Human immunodeficiency virus 1 infection	KEGG PATHWAY	chx05170	7	230	0.767638	0.958173	FBXW11|TAB1|RPS6KB2|IKBKB|GNA11|IRAK1|CHEK1	http://www.genome.jp/kegg-bin/show_pathway?chx05170/chx:102177328%09red/chx:102177432%09red/chx:102184881%09red/chx:102187079%09red/chx:102177406%09red/chx:102185161%09red/chx:102182675%09red
RNA transport	KEGG PATHWAY	chx03013	5	170	0.771165	0.958173	EIF3G|EIF4G1|TGS1|EIF4A1|EIF4E2	http://www.genome.jp/kegg-bin/show_pathway?chx03013/chx:102183981%09red/chx:102190453%09red/chx:102180304%09red/chx:102183267%09red/chx:102180441%09red
Hematopoietic cell lineage	KEGG PATHWAY	chx04640	3	107	0.771365	0.958173	CD22|KITLG|CSF2	http://www.genome.jp/kegg-bin/show_pathway?chx04640/chx:102185210%09red/chx:100860807%09red/chx:100861208%09red
Thyroid cancer	KEGG PATHWAY	chx05216	1	39	0.774987	0.958173	GADD45G	http://www.genome.jp/kegg-bin/show_pathway?chx05216/chx:102188317%09red
Pyruvate metabolism	KEGG PATHWAY	chx00620	1	39	0.774987	0.958173	PKM	http://www.genome.jp/kegg-bin/show_pathway?chx00620/chx:102178731%09red
Pentose and glucuronate interconversions	KEGG PATHWAY	chx00040	1	39	0.774987	0.958173	CRYL1	http://www.genome.jp/kegg-bin/show_pathway?chx00040/chx:102170708%09red
Alanine, aspartate and glutamate metabolism	KEGG PATHWAY	chx00250	1	40	0.783231	0.958173	GAD2	http://www.genome.jp/kegg-bin/show_pathway?chx00250/chx:102178638%09red
Nicotine addiction	KEGG PATHWAY	chx05033	1	40	0.783231	0.958173	CHRNA6	http://www.genome.jp/kegg-bin/show_pathway?chx05033/chx:102188285%09red
Necroptosis	KEGG PATHWAY	chx04217	5	173	0.783678	0.958173	SQSTM1|CAMK2G|PYGM|CAMK2B|CAMK2A	http://www.genome.jp/kegg-bin/show_pathway?chx04217/chx:102172251%09red/chx:102185715%09red/chx:102176762%09red/chx:102183771%09red/chx:102185084%09red
Ras signaling pathway	KEGG PATHWAY	chx04014	7	237	0.79266	0.958173	EXOC2|RIN1|EFNA2|IKBKB|FGF8|FGF6|KITLG	http://www.genome.jp/kegg-bin/show_pathway?chx04014/chx:102177964%09red/chx:106502352%09red/chx:102179823%09red/chx:100860807%09red/chx:102179261%09red/chx:102180381%09red/chx:102177406%09red
Parkinson disease	KEGG PATHWAY	chx05012	4	144	0.794378	0.958173	NDUFS6|DRD2|GPR37|SNCAIP	http://www.genome.jp/kegg-bin/show_pathway?chx05012/chx:102168341%09red/chx:102190018%09red/chx:102181207%09red/chx:102177355%09red
Measles	KEGG PATHWAY	chx05162	4	144	0.794378	0.958173	IKBKB|IRAK1|CCNE1|TP73	http://www.genome.jp/kegg-bin/show_pathway?chx05162/chx:102184185%09red/chx:102177406%09red/chx:102177432%09red/chx:102184175%09red
Homologous recombination	KEGG PATHWAY	chx03440	1	42	0.798823	0.958173	TOP3B	http://www.genome.jp/kegg-bin/show_pathway?chx03440/chx:102185767%09red
Platinum drug resistance	KEGG PATHWAY	chx01524	2	79	0.801239	0.958173	ERCC1|MLH1	http://www.genome.jp/kegg-bin/show_pathway?chx01524/chx:102170905%09red/chx:102181726%09red
Taste transduction	KEGG PATHWAY	chx04742	2	80	0.806741	0.958173	PDE1C|SCN3A	http://www.genome.jp/kegg-bin/show_pathway?chx04742/chx:102180437%09red/chx:102180455%09red
Prolactin signaling pathway	KEGG PATHWAY	chx04917	2	80	0.806741	0.958173	GALT|FOXO3	http://www.genome.jp/kegg-bin/show_pathway?chx04917/chx:102188676%09red/chx:102172896%09red
Retrograde endocannabinoid signaling	KEGG PATHWAY	chx04723	4	148	0.811036	0.958173	DAGLA|PLCB4|ADCY2|NDUFS6	http://www.genome.jp/kegg-bin/show_pathway?chx04723/chx:102180505%09red/chx:102181207%09red/chx:102170586%09red/chx:102171922%09red
Carbohydrate digestion and absorption	KEGG PATHWAY	chx04973	1	44	0.813295	0.958173	HK3	http://www.genome.jp/kegg-bin/show_pathway?chx04973/chx:102182403%09red
Peroxisome	KEGG PATHWAY	chx04146	2	82	0.81734	0.959056	ABCD1|MVK	http://www.genome.jp/kegg-bin/show_pathway?chx04146/chx:102181759%09red/chx:102176815%09red
Vasopressin-regulated water reabsorption	KEGG PATHWAY	chx04962	1	46	0.826727	0.96231	ARHGDIG	http://www.genome.jp/kegg-bin/show_pathway?chx04962/chx:102169819%09red
Ferroptosis	KEGG PATHWAY	chx04216	1	46	0.826727	0.96231	HMOX1	http://www.genome.jp/kegg-bin/show_pathway?chx04216/chx:100860951%09red
Serotonergic synapse	KEGG PATHWAY	chx04726	3	120	0.832174	0.964792	DDC|DUSP1|PLCB4	http://www.genome.jp/kegg-bin/show_pathway?chx04726/chx:102180505%09red/chx:102180080%09red/chx:102169726%09red
PD-L1 expression and PD-1 checkpoint pathway in cancer	KEGG PATHWAY	chx05235	2	87	0.841592	0.967997	IKBKB|RPS6KB2	http://www.genome.jp/kegg-bin/show_pathway?chx05235/chx:102177406%09red/chx:102182675%09red
Drug metabolism - other enzymes	KEGG PATHWAY	chx00983	2	87	0.841592	0.967997	MPO|IMPDH1	http://www.genome.jp/kegg-bin/show_pathway?chx00983/chx:102185772%09red/chx:102170200%09red
Cholesterol metabolism	KEGG PATHWAY	chx04979	1	50	0.850764	0.968703	STARD3	http://www.genome.jp/kegg-bin/show_pathway?chx04979/chx:102180963%09red
Graft-versus-host disease	KEGG PATHWAY	chx05332	1	50	0.850764	0.968703	PRF1	http://www.genome.jp/kegg-bin/show_pathway?chx05332/chx:102171130%09red
IL-17 signaling pathway	KEGG PATHWAY	chx04657	2	90	0.854705	0.968703	IKBKB|CSF2	http://www.genome.jp/kegg-bin/show_pathway?chx04657/chx:102177406%09red/chx:100861208%09red
Huntington disease	KEGG PATHWAY	chx05016	5	194	0.85688	0.968703	UCP1|DNAL4|PLCB4|NDUFS6|AP2A2	http://www.genome.jp/kegg-bin/show_pathway?chx05016/chx:102180505%09red/chx:102181207%09red/chx:102190982%09red/chx:102175945%09red/chx:102184042%09red
Complement and coagulation cascades	KEGG PATHWAY	chx04610	2	91	0.85885	0.968703	PROS1|SERPINA5	http://www.genome.jp/kegg-bin/show_pathway?chx04610/chx:102173891%09red/chx:102191271%09red
Ether lipid metabolism	KEGG PATHWAY	chx00565	1	53	0.86658	0.973648	LPCAT1	http://www.genome.jp/kegg-bin/show_pathway?chx00565/chx:102186907%09red
Allograft rejection	KEGG PATHWAY	chx05330	1	54	0.87147	0.974618	PRF1	http://www.genome.jp/kegg-bin/show_pathway?chx05330/chx:102171130%09red
Pyrimidine metabolism	KEGG PATHWAY	chx00240	1	56	0.880721	0.974618	ENTPD4	http://www.genome.jp/kegg-bin/show_pathway?chx00240/chx:102177626%09red
Human cytomegalovirus infection	KEGG PATHWAY	chx05163	6	237	0.883111	0.974618	PLCB4|ADCY2|RPS6KB2|IKBKB|GNA11|BCAR1	http://www.genome.jp/kegg-bin/show_pathway?chx05163/chx:102177328%09red/chx:102171922%09red/chx:102177406%09red/chx:102176451%09red/chx:102180505%09red/chx:102182675%09red
Cytokine-cytokine receptor interaction	KEGG PATHWAY	chx04060	9	335	0.885752	0.974618	LEP|LIF|TGFB3|ACVR1|GDF2|CSF2|CXCR3|OSM|IL22RA1	http://www.genome.jp/kegg-bin/show_pathway?chx04060/chx:102189962%09red/chx:102178497%09red/chx:100860874%09red/chx:102188524%09red/chx:102188790%09red/chx:100860794%09red/chx:100860926%09red/chx:102178244%09red/chx:100861208%09red
Platelet activation	KEGG PATHWAY	chx04611	3	136	0.887475	0.974618	ACTB|PLCB4|ADCY2	http://www.genome.jp/kegg-bin/show_pathway?chx04611/chx:102180505%09red/chx:100860883%09red/chx:102171922%09red
Viral protein interaction with cytokine and cytokine receptor	KEGG PATHWAY	chx04061	2	99	0.888308	0.974618	CXCR3|IL22RA1	http://www.genome.jp/kegg-bin/show_pathway?chx04061/chx:102178497%09red/chx:100860874%09red
Focal adhesion	KEGG PATHWAY	chx04510	5	207	0.890888	0.974618	VAV1|MYL2|VAV3|BCAR1|ACTB	http://www.genome.jp/kegg-bin/show_pathway?chx04510/chx:102189645%09red/chx:102177428%09red/chx:100860883%09red/chx:102179873%09red/chx:102176451%09red
C-type lectin receptor signaling pathway	KEGG PATHWAY	chx04625	2	101	0.894726	0.97515	IKBKB|EGR3	http://www.genome.jp/kegg-bin/show_pathway?chx04625/chx:106501825%09red/chx:102177406%09red
Cytosolic DNA-sensing pathway	KEGG PATHWAY	chx04623	1	63	0.908165	0.98243	IKBKB	http://www.genome.jp/kegg-bin/show_pathway?chx04623/chx:102177406%09red
Staphylococcus aureus infection	KEGG PATHWAY	chx05150	1	64	0.911533	0.98243	ITGAL	http://www.genome.jp/kegg-bin/show_pathway?chx05150/chx:102172115%09red
Inflammatory bowel disease (IBD)	KEGG PATHWAY	chx05321	1	64	0.911533	0.98243	TGFB3	http://www.genome.jp/kegg-bin/show_pathway?chx05321/chx:102189962%09red
Aminoacyl-tRNA biosynthesis	KEGG PATHWAY	chx00970	1	66	0.917903	0.985645	EARS2	http://www.genome.jp/kegg-bin/show_pathway?chx00970/chx:102183845%09red
Non-alcoholic fatty liver disease (NAFLD)	KEGG PATHWAY	chx04932	3	153	0.927837	0.992649	LEP|IKBKB|NDUFS6	http://www.genome.jp/kegg-bin/show_pathway?chx04932/chx:102181207%09red/chx:102177406%09red/chx:100860794%09red
Hepatitis C	KEGG PATHWAY	chx05160	3	159	0.938566	0.994089	IKBKB|PPP2R1B|PPP2R2C	http://www.genome.jp/kegg-bin/show_pathway?chx05160/chx:102188298%09red/chx:102177406%09red/chx:102170070%09red
Kaposi sarcoma-associated herpesvirus infection	KEGG PATHWAY	chx05167	4	199	0.941878	0.994089	IKBKB|ZFP36|CSF2|GABARAPL2	http://www.genome.jp/kegg-bin/show_pathway?chx05167/chx:100861246%09red/chx:102177406%09red/chx:102183627%09red/chx:100861208%09red
Drug metabolism - cytochrome P450	KEGG PATHWAY	chx00982	1	76	0.943503	0.994089	ALDH3A1	http://www.genome.jp/kegg-bin/show_pathway?chx00982/chx:102179701%09red
Pertussis	KEGG PATHWAY	chx05133	1	77	0.945576	0.994089	IRAK1	http://www.genome.jp/kegg-bin/show_pathway?chx05133/chx:102177432%09red
Antigen processing and presentation	KEGG PATHWAY	chx04612	1	80	0.95135	0.994089	RFXANK	http://www.genome.jp/kegg-bin/show_pathway?chx04612/chx:102189385%09red
Metabolism of xenobiotics by cytochrome P450	KEGG PATHWAY	chx00980	1	80	0.95135	0.994089	ALDH3A1	http://www.genome.jp/kegg-bin/show_pathway?chx00980/chx:102179701%09red
Retinol metabolism	KEGG PATHWAY	chx00830	1	82	0.954855	0.994089	DHRS3	http://www.genome.jp/kegg-bin/show_pathway?chx00830/chx:102179583%09red
Arachidonic acid metabolism	KEGG PATHWAY	chx00590	1	83	0.956512	0.994089	GGT5	http://www.genome.jp/kegg-bin/show_pathway?chx00590/chx:102182719%09red
Estrogen signaling pathway	KEGG PATHWAY	chx04915	2	136	0.963881	0.995286	PLCB4|ADCY2	http://www.genome.jp/kegg-bin/show_pathway?chx04915/chx:102180505%09red/chx:102171922%09red
Chemical carcinogenesis	KEGG PATHWAY	chx05204	1	93	0.970081	0.995286	ALDH3A1	http://www.genome.jp/kegg-bin/show_pathway?chx05204/chx:102179701%09red
Relaxin signaling pathway	KEGG PATHWAY	chx04926	2	144	0.971926	0.995286	PLCB4|ADCY2	http://www.genome.jp/kegg-bin/show_pathway?chx04926/chx:102180505%09red/chx:102171922%09red
ECM-receptor interaction	KEGG PATHWAY	chx04512	1	98	0.975185	0.995286	SV2B	http://www.genome.jp/kegg-bin/show_pathway?chx04512/chx:102175332%09red
Alcoholism	KEGG PATHWAY	chx05034	3	200	0.980502	0.995286	DDC|DRD2|HDAC4	http://www.genome.jp/kegg-bin/show_pathway?chx05034/chx:102187736%09red/chx:102169726%09red/chx:102177355%09red
Th17 cell differentiation	KEGG PATHWAY	chx04659	1	105	0.980903	0.995286	IKBKB	http://www.genome.jp/kegg-bin/show_pathway?chx04659/chx:102177406%09red
RIG-I-like receptor signaling pathway	KEGG PATHWAY	chx04622	1	106	0.981605	0.995286	IKBKB	http://www.genome.jp/kegg-bin/show_pathway?chx04622/chx:102177406%09red
Influenza A	KEGG PATHWAY	chx05164	2	175	0.989633	0.999942	IKBKB|ACTB	http://www.genome.jp/kegg-bin/show_pathway?chx05164/chx:100860883%09red/chx:102177406%09red
Herpes simplex virus 1 infection	KEGG PATHWAY	chx05168	8	440	0.993263	1	SRSF4|ZNF689|ZNF235|IKBKB|NECTIN1|ZFP92|IRAK1|TAB1	http://www.genome.jp/kegg-bin/show_pathway?chx05168/chx:102168289%09red/chx:102186231%09red/chx:102177432%09red/chx:102172682%09red/chx:102177406%09red/chx:102185161%09red/chx:102176083%09red/chx:102169746%09red
Ribosome	KEGG PATHWAY	chx03010	1	203	0.999516	1	MRPS11	http://www.genome.jp/kegg-bin/show_pathway?chx03010/chx:102176166%09red
Olfactory transduction	KEGG PATHWAY	chx04740	6	1064	1	1	PDE1C|CAMK2G|CAMK2A|CAMK2B|CNGA2|CNGA4	http://www.genome.jp/kegg-bin/show_pathway?chx04740/chx:102171585%09red/chx:102185084%09red/chx:102180455%09red/chx:102185715%09red/chx:102180240%09red/chx:102176762%09red
